# Supplementary material for: 1′-Ethyl­sulfanyl-1,1′-bicyclo­hexyl-2-one
Source: Acta Crystallogr Sect E Struct Rep Online. 2010 Mar 27;66(Pt 4):o932. doi: 10.1107/S1600536810010731 (PMC2983972; doi:10.1107/S1600536810010731)
Supplement: Supplementary file 1 [file e-66-0o932-sup1.cif]

##############################################################################
###                                                                        ###
###        Electronic paper (Acta Crystallographica Section E)             ###
###                                                                        ###
##############################################################################
#                                                                            #
# This CIF contains the data in a paper accepted for publication in Acta     #
# Crystallographica Section E. It conforms to the requirements of Notes      #
# for Authors for Section E, and has been peer reviewed under the auspices   #
# of the IUCr Commission on Journals.                                        #
#                                                                            #
# Full details of the Crystallographic Information File format               #
# are given in the paper "The Crystallographic Information File (CIF):       #
# a New Standard Archive File for Crystallography" by S. R. Hall, F. H.      #
# Allen and I. D. Brown [Acta Cryst. (1991), A47, 655-685].                  #
#                                                                            #
# The current version of the core CIF dictionary is obtainable from          #
# ftp://ftp.iucr.org/pub/cif_core.dic. The current version number is 2.4.    #
#                                                                            #
# Software is freely available for graphical display of the structure(s) in  #
# this CIF.  For information consult the CIF home page http://www.iucr.org/  #
# cif/home.html                                                              #
#                                                                            #
# This file may be used for bona fide research purposes within the           #
# scientific community so long as proper attribution is given to the journal # 
# article from which it was obtained.                                        #
#                                                                            #
##############################################################################
                                             
data_global
_audit_creation_method     'SHELXL97 CIF, edited IUCr template'
_journal_date_recd_electronic     2010-03-16
_journal_date_accepted     2010-03-22
_journal_name_full     'Acta Crystallographica, Section E'
_journal_year     2010
_journal_volume     66
_journal_issue      4
_journal_page_first     o932
_journal_page_last     o932
_journal_paper_category     QO
_journal_coeditor_code     NG2746
_publ_contact_author_name     'Gregory I. Elliott'
_publ_contact_author_address
;
Department of Pharmaceutical Sciences
College of Pharmacy
University of Kentucky
Lexington, KY 40536
;
_publ_contact_author_email     'gelli3@email.uky.edu'
_publ_contact_author_fax     '859-257-7564'
_publ_contact_author_phone     '859-257-2798'
_publ_section_title
;
1'-Ethylsulfanyl-1,1'-bicyclohexyl-2-one
;
loop_
    _publ_author_name
    _publ_author_address
    'Sharma, Lalit Kumar'
;
Department of Chemistry
University of Kentucky
Lexington, KY 40506
USA
;
    'Parkin, Sean'
;
Department of Chemistry
University of Kentucky
Lexington, KY 40506
USA
;
    'Elliott, Gregory I.'
;
Department of Chemistry
University of Kentucky
Lexington, KY 40506
USA
and
Department of Pharmaceutical Sciences
College of Pharmacy
University of Kentucky
Lexington, KY 40536
USA
;
data_I
_audit_creation_method     SHELXL-97
_chemical_name_systematic
;
1'-Ethylsulfanyl-1,1'-bicyclohexyl-2-one
;
_chemical_name_common     ?
_chemical_formula_moiety     'C14 H24 O1 S1'
_chemical_formula_sum     'C14 H24 O1 S1'
_chemical_formula_iupac     'C14 H24 O1 S1'
_chemical_formula_weight     240.39
_chemical_melting_point     ?
_symmetry_cell_setting     triclinic
_symmetry_space_group_name_H-M     'P -1'
_symmetry_space_group_name_Hall     '-P 1'
loop_
    _symmetry_equiv_pos_as_xyz
    'x, y, z'
    '-x, -y, -z'
_cell_length_a     10.3662(2)
_cell_length_b     11.2090(2)
_cell_length_c     11.5026(2)
_cell_angle_alpha     92.5786(8)
_cell_angle_beta     101.7513(8)
_cell_angle_gamma     90.2145(8)
_cell_volume     1307.09(4)
_cell_formula_units_Z     4
_cell_measurement_reflns_used     5942
_cell_measurement_theta_min     1.00
_cell_measurement_theta_max     27.38
_cell_measurement_temperature     90.0(2)
_exptl_crystal_description     rod
_exptl_crystal_colour     colourless
_exptl_crystal_size_max     0.18
_exptl_crystal_size_mid     0.15
_exptl_crystal_size_min     0.10
_exptl_crystal_density_diffrn     1.222
_exptl_crystal_density_meas     ?
_exptl_crystal_density_method     'not measured'
_exptl_crystal_F_000     528
_exptl_absorpt_coefficient_mu     0.227
_exptl_absorpt_correction_type     multi-scan
_exptl_absorpt_process_details     '(SCALEPACK; Otwinowski & Minor, 1997)'
_exptl_absorpt_correction_T_min     0.960
_exptl_absorpt_correction_T_max     0.978
_exptl_special_details
;
;
_diffrn_ambient_temperature     90.0(2)
_diffrn_radiation_type     MoK\a
_diffrn_radiation_wavelength     0.71073
_diffrn_radiation_source     'fine-focus sealed tube'
_diffrn_radiation_monochromator     'graphite'
_diffrn_measurement_device_type     'Nonius KappaCCD diffractometer'
_diffrn_measurement_method     '\w scans at fixed \c = 55\%'
_diffrn_detector_area_resol_mean     9.1
_diffrn_reflns_number     32350
_diffrn_reflns_av_R_equivalents     0.0370
_diffrn_reflns_av_sigmaI/netI     0.0335
_diffrn_reflns_theta_min     1.81
_diffrn_reflns_theta_max     27.50
_diffrn_reflns_theta_full     27.50
_diffrn_measured_fraction_theta_max     0.999
_diffrn_measured_fraction_theta_full     0.999
_diffrn_reflns_limit_h_min     -13
_diffrn_reflns_limit_h_max     13
_diffrn_reflns_limit_k_min     -14
_diffrn_reflns_limit_k_max     14
_diffrn_reflns_limit_l_min     -14
_diffrn_reflns_limit_l_max     14
_diffrn_standards_number     0
_diffrn_standards_interval_count     .
_diffrn_standards_interval_time     .
_diffrn_standards_decay_%     ?
_refine_special_details
;
Refinement of <i>F</i>^2^ against ALL reflections. The weighted <i>R</i>-factor
wR and goodness of fit <i>S</i> are based on <i>F</i>^2^, conventional
<i>R</i>-factors <i>R</i> are based on <i>F</i>, with <i>F</i> set to zero for
negative <i>F</i>^2^. The threshold expression of <i>F</i>^2^ >
2\s(<i>F</i>^2^) is used only for calculating <i>R</i>-factors(gt) etc. and is
not relevant to the choice of reflections for refinement. <i>R</i>-factors
based on <i>F</i>^2^ are statistically about twice as large as those based on
<i>F</i>, and <i>R</i>- factors based on ALL data will be even larger.
;
_reflns_number_total     5986
_reflns_number_gt     5000
_reflns_threshold_expression     I>2\s(I)
_refine_ls_structure_factor_coef     Fsqd
_refine_ls_matrix_type     full
_refine_ls_R_factor_all     0.0435
_refine_ls_R_factor_gt     0.0340
_refine_ls_wR_factor_gt     0.0870
_refine_ls_wR_factor_ref     0.0920
_refine_ls_goodness_of_fit_ref     1.052
_refine_ls_restrained_S_all     1.052
_refine_ls_number_reflns     5986
_refine_ls_number_parameters     291
_refine_ls_number_restraints     0
_refine_ls_hydrogen_treatment     constr
_refine_ls_weighting_scheme     calc
_refine_ls_weighting_details
         'calc w=1/[\s^2^(Fo^2^)+(0.0458P)^2^+0.4279P] where P=(Fo^2^+2Fc^2^)/3'
_atom_sites_solution_hydrogens     geom
_atom_sites_solution_primary     direct
_atom_sites_solution_secondary     difmap
_refine_ls_shift/su_max     0.002
_refine_ls_shift/su_mean     0.000
_refine_diff_density_max     0.395
_refine_diff_density_min     -0.336
_refine_ls_extinction_method     none
_refine_ls_extinction_coef     ?
loop_
    _atom_type_symbol
    _atom_type_description
    _atom_type_scat_dispersion_real
    _atom_type_scat_dispersion_imag
    _atom_type_scat_source
    'C' 'C' 0.0033 0.0016
                         'International Tables Vol C Tables 4.2.6.8 and 6.1.1.4'
    'H' 'H' 0.0000 0.0000
                         'International Tables Vol C Tables 4.2.6.8 and 6.1.1.4'
    'O' 'O' 0.0106 0.0060
                         'International Tables Vol C Tables 4.2.6.8 and 6.1.1.4'
    'S' 'S' 0.1246 0.1234
                         'International Tables Vol C Tables 4.2.6.8 and 6.1.1.4'
_computing_data_collection     'COLLECT (Nonius, 1998)'
_computing_cell_refinement     'SCALEPACK (Otwinowski & Minor, 1997)'
_computing_data_reduction     'DENZO-SMN (Otwinowski & Minor, 1997)'
_computing_structure_solution     'SHELXS97 (Sheldrick, 2008)'
_computing_structure_refinement     'SHELXL97 (Sheldrick, 2008)'
_computing_molecular_graphics     'XP in SHELXTL (Sheldrick, 2008)'
_computing_publication_material
;
SHELXL97 (Sheldrick, 2008) and local procedures
;
loop_
    _atom_site_type_symbol
    _atom_site_label
    _atom_site_fract_x
    _atom_site_fract_y
    _atom_site_fract_z
    _atom_site_U_iso_or_equiv
    _atom_site_adp_type
    _atom_site_calc_flag
    _atom_site_refinement_flags
    _atom_site_occupancy
    _atom_site_disorder_assembly
    _atom_site_disorder_group
    S S1A 0.88224(3) 0.94850(3) 0.30582(3) 0.01526(9) Uani d . 1 . .
    O O1A 0.53397(9) 0.80151(9) -0.01038(8) 0.0194(2) Uani d . 1 . .
    C C1A 0.72797(12) 0.89244(11) 0.20595(11) 0.0130(2) Uani d . 1 . .
    C C2A 0.68219(13) 0.77443(11) 0.24908(11) 0.0152(3) Uani d . 1 . .
    H H2A1 0.6038 0.7436 0.1911 0.018 Uiso calc R 1 . .
    H H2A2 0.7529 0.7150 0.2511 0.018 Uiso calc R 1 . .
    C C3A 0.64777(14) 0.78678(12) 0.37204(12) 0.0182(3) Uani d . 1 . .
    H H3A1 0.7281 0.8086 0.4321 0.022 Uiso calc R 1 . .
    H H3A2 0.6142 0.7092 0.3924 0.022 Uiso calc R 1 . .
    C C4A 0.54321(14) 0.88253(12) 0.37498(12) 0.0195(3) Uani d . 1 . .
    H H4A1 0.4601 0.8572 0.3203 0.023 Uiso calc R 1 . .
    H H4A2 0.5255 0.8920 0.4563 0.023 Uiso calc R 1 . .
    C C5A 0.59008(13) 1.00195(12) 0.33805(12) 0.0172(3) Uani d . 1 . .
    H H5A1 0.6682 1.0309 0.3974 0.021 Uiso calc R 1 . .
    H H5A2 0.5196 1.0616 0.3367 0.021 Uiso calc R 1 . .
    C C6A 0.62570(13) 0.99037(12) 0.21515(11) 0.0154(3) Uani d . 1 . .
    H H6A1 0.6612 1.0679 0.1970 0.019 Uiso calc R 1 . .
    H H6A2 0.5446 0.9720 0.1547 0.019 Uiso calc R 1 . .
    C C7A 0.75555(12) 0.87558(11) 0.07876(11) 0.0132(2) Uani d . 1 . .
    H H7A 0.8342 0.8230 0.0853 0.016 Uiso calc R 1 . .
    C C8A 0.64834(13) 0.81697(11) -0.01800(11) 0.0153(3) Uani d . 1 . .
    C C9A 0.69592(14) 0.78561(12) -0.13183(12) 0.0188(3) Uani d . 1 . .
    H H9A1 0.6224 0.7492 -0.1917 0.023 Uiso calc R 1 . .
    H H9A2 0.7671 0.7263 -0.1158 0.023 Uiso calc R 1 . .
    C C10A 0.74760(13) 0.89752(12) -0.18129(12) 0.0176(3) Uani d . 1 . .
    H H10A 0.7887 0.8737 -0.2492 0.021 Uiso calc R 1 . .
    H H10B 0.6731 0.9506 -0.2105 0.021 Uiso calc R 1 . .
    C C11A 0.84846(13) 0.96463(12) -0.08583(11) 0.0162(3) Uani d . 1 . .
    H H11A 0.8741 1.0401 -0.1171 0.019 Uiso calc R 1 . .
    H H11B 0.9284 0.9157 -0.0647 0.019 Uiso calc R 1 . .
    C C12A 0.79214(13) 0.99232(11) 0.02493(12) 0.0155(3) Uani d . 1 . .
    H H12A 0.7127 1.0419 0.0039 0.019 Uiso calc R 1 . .
    H H12B 0.8580 1.0384 0.0847 0.019 Uiso calc R 1 . .
    C C13A 0.99018(13) 0.82077(12) 0.31977(12) 0.0166(3) Uani d . 1 . .
    H H13A 0.9536 0.7569 0.3608 0.020 Uiso calc R 1 . .
    H H13B 0.9986 0.7887 0.2401 0.020 Uiso calc R 1 . .
    C C14A 1.12463(13) 0.86198(13) 0.39135(12) 0.0199(3) Uani d . 1 . .
    H H14A 1.1623 0.9216 0.3477 0.030 Uiso calc R 1 . .
    H H14B 1.1834 0.7934 0.4040 0.030 Uiso calc R 1 . .
    H H14C 1.1145 0.8974 0.4684 0.030 Uiso calc R 1 . .
    S S1B 0.75895(3) 0.44991(3) 0.30868(3) 0.01604(9) Uani d . 1 . .
    O O1B 0.96037(9) 0.30177(9) -0.00856(8) 0.0195(2) Uani d . 1 . .
    C C1B 0.86605(12) 0.39287(11) 0.20787(11) 0.0134(2) Uani d . 1 . .
    C C2B 0.92957(13) 0.27433(11) 0.25006(11) 0.0155(3) Uani d . 1 . .
    H H2B1 0.8590 0.2149 0.2513 0.019 Uiso calc R 1 . .
    H H2B2 0.9818 0.2439 0.1922 0.019 Uiso calc R 1 . .
    C C3B 1.01917(14) 0.28581(12) 0.37345(11) 0.0181(3) Uani d . 1 . .
    H H3B1 1.0607 0.2080 0.3936 0.022 Uiso calc R 1 . .
    H H3B2 0.9659 0.3077 0.4333 0.022 Uiso calc R 1 . .
    C C4B 1.12643(14) 0.38092(12) 0.37728(12) 0.0198(3) Uani d . 1 . .
    H H4B1 1.1803 0.3900 0.4588 0.024 Uiso calc R 1 . .
    H H4B2 1.1851 0.3552 0.3231 0.024 Uiso calc R 1 . .
    C C5B 1.06533(13) 0.50073(12) 0.34018(12) 0.0171(3) Uani d . 1 . .
    H H5B1 1.1364 0.5597 0.3390 0.020 Uiso calc R 1 . .
    H H5B2 1.0144 0.5303 0.3994 0.020 Uiso calc R 1 . .
    C C6B 0.97415(13) 0.49000(11) 0.21687(11) 0.0153(3) Uani d . 1 . .
    H H6B1 1.0276 0.4710 0.1565 0.018 Uiso calc R 1 . .
    H H6B2 0.9318 0.5679 0.1988 0.018 Uiso calc R 1 . .
    C C7B 0.78001(12) 0.37651(11) 0.08113(11) 0.0137(3) Uani d . 1 . .
    H H7B 0.7038 0.3242 0.0880 0.016 Uiso calc R 1 . .
    C C8B 0.84277(13) 0.31733(11) -0.01577(11) 0.0157(3) Uani d . 1 . .
    C C9B 0.74329(14) 0.28622(12) -0.12940(12) 0.0189(3) Uani d . 1 . .
    H H9B1 0.6784 0.2275 -0.1132 0.023 Uiso calc R 1 . .
    H H9B2 0.7891 0.2492 -0.1892 0.023 Uiso calc R 1 . .
    C C10B 0.67096(13) 0.39844(12) -0.17934(12) 0.0181(3) Uani d . 1 . .
    H H10C 0.7332 0.4512 -0.2084 0.022 Uiso calc R 1 . .
    H H10D 0.5991 0.3749 -0.2474 0.022 Uiso calc R 1 . .
    C C11B 0.61377(13) 0.46594(12) -0.08390(12) 0.0167(3) Uani d . 1 . .
    H H11C 0.5427 0.4173 -0.0628 0.020 Uiso calc R 1 . .
    H H11D 0.5749 0.5415 -0.1153 0.020 Uiso calc R 1 . .
    C C12B 0.72028(13) 0.49357(11) 0.02716(12) 0.0155(3) Uani d . 1 . .
    H H12C 0.6817 0.5397 0.0868 0.019 Uiso calc R 1 . .
    H H12D 0.7908 0.5430 0.0063 0.019 Uiso calc R 1 . .
    C C13B 0.65969(14) 0.32216(12) 0.32900(12) 0.0196(3) Uani d . 1 . .
    H H13C 0.6113 0.2890 0.2510 0.024 Uiso calc R 1 . .
    H H13D 0.7167 0.2591 0.3687 0.024 Uiso calc R 1 . .
    C C14B 0.56281(15) 0.36372(14) 0.40545(14) 0.0266(3) Uani d . 1 . .
    H H14D 0.6116 0.3972 0.4820 0.040 Uiso calc R 1 . .
    H H14E 0.5088 0.2957 0.4188 0.040 Uiso calc R 1 . .
    H H14F 0.5057 0.4250 0.3647 0.040 Uiso calc R 1 . .
loop_
    _atom_site_aniso_label
    _atom_site_aniso_U_11
    _atom_site_aniso_U_22
    _atom_site_aniso_U_33
    _atom_site_aniso_U_12
    _atom_site_aniso_U_13
    _atom_site_aniso_U_23
    S1A 0.01464(16) 0.01284(16) 0.01680(16) 0.00131(12) 0.00018(12) -0.00173(12)
    O1A 0.0168(5) 0.0218(5) 0.0189(5) -0.0030(4) 0.0018(4) 0.0022(4)
    C1A 0.0126(6) 0.0127(6) 0.0129(6) 0.0011(5) 0.0008(5) 0.0005(5)
    C2A 0.0170(6) 0.0128(6) 0.0156(6) 0.0005(5) 0.0029(5) 0.0005(5)
    C3A 0.0226(7) 0.0164(7) 0.0162(6) -0.0002(5) 0.0050(5) 0.0020(5)
    C4A 0.0203(7) 0.0219(7) 0.0175(7) 0.0018(5) 0.0070(5) 0.0008(5)
    C5A 0.0163(6) 0.0177(7) 0.0172(6) 0.0035(5) 0.0029(5) -0.0024(5)
    C6A 0.0156(6) 0.0135(6) 0.0168(6) 0.0017(5) 0.0026(5) 0.0008(5)
    C7A 0.0126(6) 0.0119(6) 0.0149(6) 0.0008(5) 0.0024(5) 0.0004(5)
    C8A 0.0189(7) 0.0112(6) 0.0153(6) -0.0001(5) 0.0014(5) 0.0028(5)
    C9A 0.0212(7) 0.0196(7) 0.0148(6) -0.0035(5) 0.0023(5) -0.0020(5)
    C10A 0.0183(7) 0.0191(7) 0.0155(6) 0.0004(5) 0.0033(5) 0.0024(5)
    C11A 0.0162(6) 0.0155(6) 0.0177(6) -0.0002(5) 0.0052(5) 0.0021(5)
    C12A 0.0164(6) 0.0130(6) 0.0174(6) -0.0002(5) 0.0040(5) 0.0008(5)
    C13A 0.0161(6) 0.0156(6) 0.0171(6) 0.0033(5) 0.0012(5) 0.0000(5)
    C14A 0.0169(7) 0.0240(7) 0.0180(7) 0.0032(5) 0.0018(5) -0.0006(5)
    S1B 0.02009(17) 0.01311(16) 0.01656(17) -0.00010(12) 0.00800(13)
                                                                    -0.00127(12)
    O1B 0.0182(5) 0.0221(5) 0.0192(5) 0.0057(4) 0.0060(4) 0.0018(4)
    C1B 0.0152(6) 0.0118(6) 0.0137(6) 0.0008(5) 0.0047(5) -0.0004(5)
    C2B 0.0192(6) 0.0124(6) 0.0151(6) 0.0011(5) 0.0038(5) 0.0001(5)
    C3B 0.0235(7) 0.0156(7) 0.0143(6) 0.0038(5) 0.0018(5) 0.0014(5)
    C4B 0.0202(7) 0.0211(7) 0.0168(6) 0.0026(5) 0.0011(5) -0.0012(5)
    C5B 0.0183(7) 0.0156(6) 0.0168(6) -0.0022(5) 0.0031(5) -0.0021(5)
    C6B 0.0174(6) 0.0128(6) 0.0162(6) -0.0008(5) 0.0046(5) 0.0006(5)
    C7B 0.0151(6) 0.0118(6) 0.0147(6) 0.0006(5) 0.0040(5) 0.0002(5)
    C8B 0.0192(7) 0.0118(6) 0.0168(6) 0.0032(5) 0.0054(5) 0.0017(5)
    C9B 0.0210(7) 0.0203(7) 0.0151(6) 0.0044(5) 0.0037(5) -0.0028(5)
    C10B 0.0187(7) 0.0207(7) 0.0145(6) 0.0010(5) 0.0023(5) 0.0022(5)
    C11B 0.0158(6) 0.0154(6) 0.0184(6) 0.0018(5) 0.0018(5) 0.0025(5)
    C12B 0.0165(6) 0.0122(6) 0.0178(6) 0.0020(5) 0.0034(5) 0.0010(5)
    C13B 0.0213(7) 0.0183(7) 0.0210(7) -0.0022(5) 0.0083(6) 0.0015(5)
    C14B 0.0274(8) 0.0280(8) 0.0282(8) -0.0014(6) 0.0146(6) 0.0004(6)
_geom_special_details
;
All esds (except the esd in the dihedral angle between two l.s. planes) are
estimated using the full covariance matrix. The cell esds are taken into
account individually in the estimation of esds in distances, angles and
torsion angles; correlations between esds in cell parameters are only used
when they are defined by crystal symmetry. An approximate (isotropic)
treatment of cell esds is used for estimating esds involving l.s. planes.
;
loop_
    _geom_bond_atom_site_label_1
    _geom_bond_atom_site_label_2
    _geom_bond_site_symmetry_2
    _geom_bond_distance
    _geom_bond_publ_flag
    S1A C13A . 1.8130(13) ?
    S1A C1A . 1.8577(13) ?
    O1A C8A . 1.2189(16) ?
    C1A C2A . 1.5399(17) ?
    C1A C6A . 1.5440(17) ?
    C1A C7A . 1.5504(17) ?
    C2A C3A . 1.5281(17) ?
    C2A H2A1 . 0.9900 ?
    C2A H2A2 . 0.9900 ?
    C3A C4A . 1.5324(19) ?
    C3A H3A1 . 0.9900 ?
    C3A H3A2 . 0.9900 ?
    C4A C5A . 1.5293(19) ?
    C4A H4A1 . 0.9900 ?
    C4A H4A2 . 0.9900 ?
    C5A C6A . 1.5323(18) ?
    C5A H5A1 . 0.9900 ?
    C5A H5A2 . 0.9900 ?
    C6A H6A1 . 0.9900 ?
    C6A H6A2 . 0.9900 ?
    C7A C8A . 1.5265(17) ?
    C7A C12A . 1.5507(17) ?
    C7A H7A . 1.0000 ?
    C8A C9A . 1.5179(18) ?
    C9A C10A . 1.5387(18) ?
    C9A H9A1 . 0.9900 ?
    C9A H9A2 . 0.9900 ?
    C10A C11A . 1.5221(18) ?
    C10A H10A . 0.9900 ?
    C10A H10B . 0.9900 ?
    C11A C12A . 1.5262(17) ?
    C11A H11A . 0.9900 ?
    C11A H11B . 0.9900 ?
    C12A H12A . 0.9900 ?
    C12A H12B . 0.9900 ?
    C13A C14A . 1.5256(19) ?
    C13A H13A . 0.9900 ?
    C13A H13B . 0.9900 ?
    C14A H14A . 0.9800 ?
    C14A H14B . 0.9800 ?
    C14A H14C . 0.9800 ?
    S1B C13B . 1.8113(14) ?
    S1B C1B . 1.8571(13) ?
    O1B C8B . 1.2186(16) ?
    C1B C2B . 1.5392(17) ?
    C1B C6B . 1.5444(17) ?
    C1B C7B . 1.5490(17) ?
    C2B C3B . 1.5295(18) ?
    C2B H2B1 . 0.9900 ?
    C2B H2B2 . 0.9900 ?
    C3B C4B . 1.5303(19) ?
    C3B H3B1 . 0.9900 ?
    C3B H3B2 . 0.9900 ?
    C4B C5B . 1.5279(19) ?
    C4B H4B1 . 0.9900 ?
    C4B H4B2 . 0.9900 ?
    C5B C6B . 1.5354(18) ?
    C5B H5B1 . 0.9900 ?
    C5B H5B2 . 0.9900 ?
    C6B H6B1 . 0.9900 ?
    C6B H6B2 . 0.9900 ?
    C7B C8B . 1.5290(17) ?
    C7B C12B . 1.5535(17) ?
    C7B H7B . 1.0000 ?
    C8B C9B . 1.5168(18) ?
    C9B C10B . 1.5398(18) ?
    C9B H9B1 . 0.9900 ?
    C9B H9B2 . 0.9900 ?
    C10B C11B . 1.5242(18) ?
    C10B H10C . 0.9900 ?
    C10B H10D . 0.9900 ?
    C11B C12B . 1.5278(18) ?
    C11B H11C . 0.9900 ?
    C11B H11D . 0.9900 ?
    C12B H12C . 0.9900 ?
    C12B H12D . 0.9900 ?
    C13B C14B . 1.5249(19) ?
    C13B H13C . 0.9900 ?
    C13B H13D . 0.9900 ?
    C14B H14D . 0.9800 ?
    C14B H14E . 0.9800 ?
    C14B H14F . 0.9800 ?
loop_
    _geom_angle_atom_site_label_1
    _geom_angle_atom_site_label_2
    _geom_angle_atom_site_label_3
    _geom_angle_site_symmetry_1
    _geom_angle_site_symmetry_3
    _geom_angle
    _geom_angle_publ_flag
    C13A S1A C1A . . 104.36(6) ?
    C2A C1A C6A . . 109.67(10) ?
    C2A C1A C7A . . 111.20(10) ?
    C6A C1A C7A . . 112.51(10) ?
    C2A C1A S1A . . 110.62(8) ?
    C6A C1A S1A . . 104.83(8) ?
    C7A C1A S1A . . 107.81(8) ?
    C3A C2A C1A . . 113.55(10) ?
    C3A C2A H2A1 . . 108.9 ?
    C1A C2A H2A1 . . 108.9 ?
    C3A C2A H2A2 . . 108.9 ?
    C1A C2A H2A2 . . 108.9 ?
    H2A1 C2A H2A2 . . 107.7 ?
    C2A C3A C4A . . 110.79(11) ?
    C2A C3A H3A1 . . 109.5 ?
    C4A C3A H3A1 . . 109.5 ?
    C2A C3A H3A2 . . 109.5 ?
    C4A C3A H3A2 . . 109.5 ?
    H3A1 C3A H3A2 . . 108.1 ?
    C5A C4A C3A . . 110.49(11) ?
    C5A C4A H4A1 . . 109.6 ?
    C3A C4A H4A1 . . 109.6 ?
    C5A C4A H4A2 . . 109.6 ?
    C3A C4A H4A2 . . 109.6 ?
    H4A1 C4A H4A2 . . 108.1 ?
    C4A C5A C6A . . 111.50(11) ?
    C4A C5A H5A1 . . 109.3 ?
    C6A C5A H5A1 . . 109.3 ?
    C4A C5A H5A2 . . 109.3 ?
    C6A C5A H5A2 . . 109.3 ?
    H5A1 C5A H5A2 . . 108.0 ?
    C5A C6A C1A . . 113.11(10) ?
    C5A C6A H6A1 . . 109.0 ?
    C1A C6A H6A1 . . 109.0 ?
    C5A C6A H6A2 . . 109.0 ?
    C1A C6A H6A2 . . 109.0 ?
    H6A1 C6A H6A2 . . 107.8 ?
    C8A C7A C1A . . 118.12(10) ?
    C8A C7A C12A . . 104.50(10) ?
    C1A C7A C12A . . 114.47(10) ?
    C8A C7A H7A . . 106.3 ?
    C1A C7A H7A . . 106.3 ?
    C12A C7A H7A . . 106.3 ?
    O1A C8A C9A . . 121.75(12) ?
    O1A C8A C7A . . 125.31(12) ?
    C9A C8A C7A . . 112.83(11) ?
    C8A C9A C10A . . 110.85(11) ?
    C8A C9A H9A1 . . 109.5 ?
    C10A C9A H9A1 . . 109.5 ?
    C8A C9A H9A2 . . 109.5 ?
    C10A C9A H9A2 . . 109.5 ?
    H9A1 C9A H9A2 . . 108.1 ?
    C11A C10A C9A . . 110.79(11) ?
    C11A C10A H10A . . 109.5 ?
    C9A C10A H10A . . 109.5 ?
    C11A C10A H10B . . 109.5 ?
    C9A C10A H10B . . 109.5 ?
    H10A C10A H10B . . 108.1 ?
    C10A C11A C12A . . 110.75(11) ?
    C10A C11A H11A . . 109.5 ?
    C12A C11A H11A . . 109.5 ?
    C10A C11A H11B . . 109.5 ?
    C12A C11A H11B . . 109.5 ?
    H11A C11A H11B . . 108.1 ?
    C11A C12A C7A . . 110.79(10) ?
    C11A C12A H12A . . 109.5 ?
    C7A C12A H12A . . 109.5 ?
    C11A C12A H12B . . 109.5 ?
    C7A C12A H12B . . 109.5 ?
    H12A C12A H12B . . 108.1 ?
    C14A C13A S1A . . 107.95(9) ?
    C14A C13A H13A . . 110.1 ?
    S1A C13A H13A . . 110.1 ?
    C14A C13A H13B . . 110.1 ?
    S1A C13A H13B . . 110.1 ?
    H13A C13A H13B . . 108.4 ?
    C13A C14A H14A . . 109.5 ?
    C13A C14A H14B . . 109.5 ?
    H14A C14A H14B . . 109.5 ?
    C13A C14A H14C . . 109.5 ?
    H14A C14A H14C . . 109.5 ?
    H14B C14A H14C . . 109.5 ?
    C13B S1B C1B . . 104.78(6) ?
    C2B C1B C6B . . 109.61(10) ?
    C2B C1B C7B . . 111.00(10) ?
    C6B C1B C7B . . 112.67(10) ?
    C2B C1B S1B . . 110.81(8) ?
    C6B C1B S1B . . 104.68(8) ?
    C7B C1B S1B . . 107.89(8) ?
    C3B C2B C1B . . 113.36(10) ?
    C3B C2B H2B1 . . 108.9 ?
    C1B C2B H2B1 . . 108.9 ?
    C3B C2B H2B2 . . 108.9 ?
    C1B C2B H2B2 . . 108.9 ?
    H2B1 C2B H2B2 . . 107.7 ?
    C2B C3B C4B . . 110.77(11) ?
    C2B C3B H3B1 . . 109.5 ?
    C4B C3B H3B1 . . 109.5 ?
    C2B C3B H3B2 . . 109.5 ?
    C4B C3B H3B2 . . 109.5 ?
    H3B1 C3B H3B2 . . 108.1 ?
    C5B C4B C3B . . 110.68(11) ?
    C5B C4B H4B1 . . 109.5 ?
    C3B C4B H4B1 . . 109.5 ?
    C5B C4B H4B2 . . 109.5 ?
    C3B C4B H4B2 . . 109.5 ?
    H4B1 C4B H4B2 . . 108.1 ?
    C4B C5B C6B . . 111.64(11) ?
    C4B C5B H5B1 . . 109.3 ?
    C6B C5B H5B1 . . 109.3 ?
    C4B C5B H5B2 . . 109.3 ?
    C6B C5B H5B2 . . 109.3 ?
    H5B1 C5B H5B2 . . 108.0 ?
    C5B C6B C1B . . 112.80(10) ?
    C5B C6B H6B1 . . 109.0 ?
    C1B C6B H6B1 . . 109.0 ?
    C5B C6B H6B2 . . 109.0 ?
    C1B C6B H6B2 . . 109.0 ?
    H6B1 C6B H6B2 . . 107.8 ?
    C8B C7B C1B . . 117.75(10) ?
    C8B C7B C12B . . 104.56(10) ?
    C1B C7B C12B . . 114.68(10) ?
    C8B C7B H7B . . 106.4 ?
    C1B C7B H7B . . 106.4 ?
    C12B C7B H7B . . 106.4 ?
    O1B C8B C9B . . 121.68(12) ?
    O1B C8B C7B . . 125.40(12) ?
    C9B C8B C7B . . 112.78(11) ?
    C8B C9B C10B . . 110.92(11) ?
    C8B C9B H9B1 . . 109.5 ?
    C10B C9B H9B1 . . 109.5 ?
    C8B C9B H9B2 . . 109.5 ?
    C10B C9B H9B2 . . 109.5 ?
    H9B1 C9B H9B2 . . 108.0 ?
    C11B C10B C9B . . 110.61(11) ?
    C11B C10B H10C . . 109.5 ?
    C9B C10B H10C . . 109.5 ?
    C11B C10B H10D . . 109.5 ?
    C9B C10B H10D . . 109.5 ?
    H10C C10B H10D . . 108.1 ?
    C10B C11B C12B . . 110.84(11) ?
    C10B C11B H11C . . 109.5 ?
    C12B C11B H11C . . 109.5 ?
    C10B C11B H11D . . 109.5 ?
    C12B C11B H11D . . 109.5 ?
    H11C C11B H11D . . 108.1 ?
    C11B C12B C7B . . 110.76(10) ?
    C11B C12B H12C . . 109.5 ?
    C7B C12B H12C . . 109.5 ?
    C11B C12B H12D . . 109.5 ?
    C7B C12B H12D . . 109.5 ?
    H12C C12B H12D . . 108.1 ?
    C14B C13B S1B . . 107.97(10) ?
    C14B C13B H13C . . 110.1 ?
    S1B C13B H13C . . 110.1 ?
    C14B C13B H13D . . 110.1 ?
    S1B C13B H13D . . 110.1 ?
    H13C C13B H13D . . 108.4 ?
    C13B C14B H14D . . 109.5 ?
    C13B C14B H14E . . 109.5 ?
    H14D C14B H14E . . 109.5 ?
    C13B C14B H14F . . 109.5 ?
    H14D C14B H14F . . 109.5 ?
    H14E C14B H14F . . 109.5 ?
loop_
    _geom_torsion_atom_site_label_1
    _geom_torsion_atom_site_label_2
    _geom_torsion_atom_site_label_3
    _geom_torsion_atom_site_label_4
    _geom_torsion_site_symmetry_1
    _geom_torsion_site_symmetry_2
    _geom_torsion_site_symmetry_3
    _geom_torsion_site_symmetry_4
    _geom_torsion
    _geom_torsion_publ_flag
    C13A S1A C1A C2A . . . . 49.82(10) ?
    C13A S1A C1A C6A . . . . 167.97(8) ?
    C13A S1A C1A C7A . . . . -71.97(9) ?
    C6A C1A C2A C3A . . . . -52.42(14) ?
    C7A C1A C2A C3A . . . . -177.51(11) ?
    S1A C1A C2A C3A . . . . 62.73(12) ?
    C1A C2A C3A C4A . . . . 55.83(15) ?
    C2A C3A C4A C5A . . . . -56.44(15) ?
    C3A C4A C5A C6A . . . . 56.25(14) ?
    C4A C5A C6A C1A . . . . -54.81(15) ?
    C2A C1A C6A C5A . . . . 51.57(14) ?
    C7A C1A C6A C5A . . . . 175.90(10) ?
    S1A C1A C6A C5A . . . . -67.21(12) ?
    C2A C1A C7A C8A . . . . 51.95(15) ?
    C6A C1A C7A C8A . . . . -71.53(14) ?
    S1A C1A C7A C8A . . . . 173.37(9) ?
    C2A C1A C7A C12A . . . . 175.66(10) ?
    C6A C1A C7A C12A . . . . 52.18(14) ?
    S1A C1A C7A C12A . . . . -62.92(12) ?
    C1A C7A C8A O1A . . . . 14.12(19) ?
    C12A C7A C8A O1A . . . . -114.43(14) ?
    C1A C7A C8A C9A . . . . -169.72(11) ?
    C12A C7A C8A C9A . . . . 61.73(13) ?
    O1A C8A C9A C10A . . . . 118.09(13) ?
    C7A C8A C9A C10A . . . . -58.22(14) ?
    C8A C9A C10A C11A . . . . 51.80(15) ?
    C9A C10A C11A C12A . . . . -53.81(14) ?
    C10A C11A C12A C7A . . . . 61.17(14) ?
    C8A C7A C12A C11A . . . . -62.58(13) ?
    C1A C7A C12A C11A . . . . 166.68(10) ?
    C1A S1A C13A C14A . . . . 174.74(9) ?
    C13B S1B C1B C2B . . . . -47.41(10) ?
    C13B S1B C1B C6B . . . . -165.49(8) ?
    C13B S1B C1B C7B . . . . 74.30(10) ?
    C6B C1B C2B C3B . . . . 53.18(14) ?
    C7B C1B C2B C3B . . . . 178.28(11) ?
    S1B C1B C2B C3B . . . . -61.86(13) ?
    C1B C2B C3B C4B . . . . -56.10(14) ?
    C2B C3B C4B C5B . . . . 56.19(14) ?
    C3B C4B C5B C6B . . . . -55.90(15) ?
    C4B C5B C6B C1B . . . . 54.72(15) ?
    C2B C1B C6B C5B . . . . -52.08(14) ?
    C7B C1B C6B C5B . . . . -176.21(10) ?
    S1B C1B C6B C5B . . . . 66.82(12) ?
    C2B C1B C7B C8B . . . . -51.91(14) ?
    C6B C1B C7B C8B . . . . 71.45(14) ?
    S1B C1B C7B C8B . . . . -173.49(9) ?
    C2B C1B C7B C12B . . . . -175.58(10) ?
    C6B C1B C7B C12B . . . . -52.22(14) ?
    S1B C1B C7B C12B . . . . 62.84(12) ?
    C1B C7B C8B O1B . . . . -14.47(19) ?
    C12B C7B C8B O1B . . . . 114.15(14) ?
    C1B C7B C8B C9B . . . . 169.73(11) ?
    C12B C7B C8B C9B . . . . -61.65(13) ?
    O1B C8B C9B C10B . . . . -117.53(14) ?
    C7B C8B C9B C10B . . . . 58.46(14) ?
    C8B C9B C10B C11B . . . . -52.11(15) ?
    C9B C10B C11B C12B . . . . 53.95(14) ?
    C10B C11B C12B C7B . . . . -61.06(14) ?
    C8B C7B C12B C11B . . . . 62.32(13) ?
    C1B C7B C12B C11B . . . . -167.23(10) ?
    C1B S1B C13B C14B . . . . -176.72(10) ?
