# Supplementary material for: 1′-Ethyl­sulfanyl-1,1′-bicyclo­hexyl-2-one
Source: Acta Crystallogr Sect E Struct Rep Online. 2010 Mar 27;66(Pt 4):o932. doi: 10.1107/S1600536810010731 (PMC2983972; doi:10.1107/S1600536810010731)
Supplement: Supplementary file 2 [file e-66-0o932-Isup2.hkl]

# 
# h,k,l, Fc-squared, Fo-squared, sigma(Fo-squared) and status flag 
# 
data_I
_shelx_title ' k09244 - P1bar' 
_shelx_refln_list_code          4 
_shelx_F_calc_maximum      125.67 
_exptl_crystal_F_000       528.00 
_reflns_d_resolution_high  0.7697 
 
loop_ 
 _symmetry_equiv_pos_as_xyz 
 'x, y, z' 
 '-x, -y, -z' 
 
_cell_length_a    10.3662 
_cell_length_b    11.2090 
_cell_length_c    11.5026 
_cell_angle_alpha  92.579 
_cell_angle_beta  101.751 
_cell_angle_gamma  90.215 
 
_shelx_F_squared_multiplier     1.000 
 
loop_ 
 _refln_index_h 
 _refln_index_k 
 _refln_index_l 
 _refln_F_squared_calc 
 _refln_F_squared_meas 
 _refln_F_squared_sigma 
 _refln_observed_status 
   1   0   0     1202.68     1164.74     17.56 o 
   2   0   0     1710.84     1623.28     23.02 o 
   3   0   0      433.55      432.03      8.91 o 
   4   0   0       63.25       74.08      1.31 o 
   5   0   0      101.67       94.00      1.77 o 
   6   0   0       91.23       82.25      2.50 o 
   7   0   0      129.20      117.34      2.51 o 
   8   0   0     1211.03     1159.64     18.78 o 
   9   0   0      446.88      454.02     12.60 o 
  10   0   0      427.98      422.87     10.83 o 
  11   0   0      132.61      117.96      9.67 o 
  12   0   0       37.14       29.41      8.91 o 
  13   0   0        0.42       -0.27      4.75 o 
 -13   1   0       39.50       39.00      6.37 o 
 -12   1   0        8.38       10.20      3.98 o 
 -11   1   0      413.47      422.57     12.50 o 
 -10   1   0       73.15       83.35      5.07 o 
  -9   1   0      157.39      154.14      5.52 o 
  -8   1   0        0.76        5.14      1.96 o 
  -7   1   0      278.30      287.61      7.03 o 
  -6   1   0       56.18       66.26      3.15 o 
  -5   1   0      455.28      428.09      5.22 o 
  -4   1   0     1070.47     1023.47     13.91 o 
  -3   1   0     1452.58     1477.90     20.32 o 
  -2   1   0     1109.69     1099.60     16.70 o 
  -1   1   0      233.14      244.28      3.58 o 
   0   1   0        0.16        0.87      0.15 o 
   1   1   0      565.74      561.12      7.11 o 
   2   1   0     1637.67     1586.07     20.50 o 
   3   1   0      882.36      860.72     14.99 o 
   4   1   0     1696.35     1744.00     22.98 o 
   5   1   0      194.35      202.98      3.05 o 
   6   1   0      594.37      591.02      9.70 o 
   7   1   0       40.58       35.79      1.68 o 
   8   1   0      262.62      245.60      4.99 o 
   9   1   0       11.37        7.87      3.04 o 
  10   1   0      205.05      200.85      7.04 o 
  11   1   0       11.60       13.97      3.90 o 
  12   1   0      270.50      307.18     20.09 o 
  13   1   0      142.69      143.80     11.08 o 
 -13   2   0        3.62       16.29      6.26 o 
 -12   2   0       57.66       50.30      5.61 o 
 -11   2   0      294.37      287.34     10.26 o 
 -10   2   0      158.74      158.76      6.14 o 
  -9   2   0      610.65      586.97     14.09 o 
  -8   2   0      187.86      185.83      4.80 o 
  -7   2   0        0.37       -0.96      1.56 o 
  -6   2   0     1529.49     1498.68     25.20 o 
  -5   2   0     1164.01     1188.55     15.39 o 
  -4   2   0      256.51      268.41      3.69 o 
  -3   2   0     2623.39     2778.90     37.13 o 
  -2   2   0     3345.17     3619.71     86.68 o 
   0   2   0      726.12      734.42     10.15 o 
   1   2   0    12124.35    12418.71    476.18 o 
   2   2   0       11.44       18.48      0.46 o 
   3   2   0     1001.85      984.04     10.95 o 
   4   2   0      404.62      443.79      9.99 o 
   5   2   0      520.93      516.28      7.28 o 
   6   2   0      802.94      822.97     11.81 o 
   7   2   0       59.67       51.31      2.09 o 
   8   2   0     1172.84     1190.14     18.92 o 
   9   2   0      399.76      369.01     12.27 o 
  10   2   0        7.43        6.08      3.06 o 
  11   2   0        0.40       -0.82      2.97 o 
  12   2   0       29.82       28.42      4.45 o 
  13   2   0       53.80       44.40      6.00 o 
 -12   3   0       18.13       10.50      4.44 o 
 -11   3   0       74.11       53.14      4.91 o 
 -10   3   0        6.00        5.73      3.30 o 
  -9   3   0        7.96        3.03      2.20 o 
  -8   3   0       10.69        7.05      1.88 o 
  -7   3   0       54.63       59.51      1.97 o 
  -6   3   0       70.29       67.59      1.84 o 
  -5   3   0      205.81      292.65      4.07 o 
  -4   3   0     2019.69     2276.52     32.91 o 
  -3   3   0      284.51      363.49      5.06 o 
  -2   3   0     3288.58     3619.65     45.65 o 
  -1   3   0       46.01       61.91      0.99 o 
   0   3   0        1.09        1.60      0.43 o 
   1   3   0      766.52      801.04     12.71 o 
   2   3   0     2480.69     2522.00     28.33 o 
   3   3   0     1718.19     1723.66     18.33 o 
   4   3   0     2562.51     2738.34     30.09 o 
   5   3   0       30.10       24.98      3.04 o 
   6   3   0      377.03      366.65      6.30 o 
   7   3   0      261.12      255.67      5.26 o 
   8   3   0      155.18      152.92     12.06 o 
   9   3   0        4.17        1.35      3.26 o 
  10   3   0      194.44      189.44      7.22 o 
  11   3   0      160.41      151.33      7.49 o 
  12   3   0      221.09      239.06     10.52 o 
 -12   4   0        6.07        6.50      5.91 o 
 -11   4   0       56.43       61.83      9.67 o 
 -10   4   0      537.58      541.22     12.62 o 
  -9   4   0       24.76       29.02      6.84 o 
  -8   4   0       44.05       42.81      2.97 o 
  -7   4   0     2745.44     2803.71     77.88 o 
  -6   4   0      134.03      115.55      8.80 o 
  -5   4   0      188.97      203.63      3.80 o 
  -4   4   0      331.86      404.61      5.53 o 
  -3   4   0      697.04      827.23     17.27 o 
  -2   4   0     2321.53     2751.83     33.16 o 
  -1   4   0      753.11      788.92     21.18 o 
   0   4   0     1620.48     1647.17     59.31 o 
   1   4   0        0.19       -0.46      0.46 o 
   2   4   0      546.07      522.18     10.10 o 
   3   4   0     3142.70     3415.80     94.50 o 
   4   4   0      344.07      374.76      4.38 o 
   5   4   0       48.85       53.77      1.96 o 
   6   4   0       91.32       93.80      2.04 o 
   7   4   0     1096.79     1104.79     16.30 o 
   8   4   0       14.50        7.60      3.04 o 
   9   4   0      565.96      540.50     14.77 o 
  10   4   0       22.88       15.63      3.38 o 
  11   4   0       55.43       45.89      6.63 o 
  12   4   0        0.03       -4.01      4.01 o 
 -12   5   0        1.68       -6.02      6.12 o 
 -11   5   0       54.30       44.52      5.22 o 
 -10   5   0      644.74      677.37     19.88 o 
  -9   5   0      127.79      126.48      4.85 o 
  -8   5   0       19.02       20.76      3.12 o 
  -7   5   0       15.98       13.57      1.45 o 
  -6   5   0        0.41        0.91      1.41 o 
  -5   5   0      983.01     1087.42     30.30 o 
  -4   5   0     1060.92     1349.13     19.58 o 
  -3   5   0      582.22      625.88      8.59 o 
  -2   5   0       96.24       97.68      1.72 o 
  -1   5   0     1425.90     1535.71     20.73 o 
   0   5   0        0.74       -0.11      0.61 o 
   1   5   0     1567.57     1665.79     20.04 o 
   2   5   0      497.76      540.84      6.00 o 
   3   5   0     2475.86     2598.45     36.82 o 
   4   5   0     1343.04     1429.12     23.03 o 
   5   5   0     1591.05     1596.95     20.58 o 
   6   5   0     1949.50     1965.29     31.60 o 
   7   5   0      171.95      172.87      4.21 o 
   8   5   0        9.59       11.43      1.82 o 
   9   5   0      721.79      728.96     31.72 o 
  10   5   0        4.19        5.22      3.30 o 
  11   5   0      383.23      396.11     22.70 o 
  12   5   0      117.88      108.84      9.34 o 
 -12   6   0       38.40       32.98      7.35 o 
 -11   6   0      122.78      115.57      7.45 o 
 -10   6   0       84.24       97.94      9.45 o 
  -9   6   0       64.44       52.37      6.19 o 
  -8   6   0       91.13       99.68      4.05 o 
  -7   6   0      166.50      140.08      3.76 o 
  -6   6   0       15.64       16.10      1.74 o 
  -5   6   0      116.86      114.39      2.75 o 
  -4   6   0      187.78      184.48      3.61 o 
  -3   6   0      969.53     1157.71     27.59 o 
  -2   6   0     1569.96     1641.29     22.85 o 
  -1   6   0     1739.60     1895.99     63.43 o 
   0   6   0      162.64      193.85      3.58 o 
   1   6   0     2067.03     2159.10     59.74 o 
   2   6   0        0.25        0.54      0.61 o 
   3   6   0       65.82       56.66      2.28 o 
   4   6   0      398.36      404.33      5.17 o 
   5   6   0     1008.06     1006.50     14.69 o 
   6   6   0      308.80      296.79     10.75 o 
   7   6   0       78.65       72.37      2.75 o 
   8   6   0        2.68       -1.19      3.15 o 
   9   6   0      539.60      568.96     34.21 o 
  10   6   0       21.59       24.88     10.54 o 
  11   6   0        0.46        4.32      4.24 o 
 -11   7   0       73.46       72.44      7.71 o 
 -10   7   0        0.13        0.54      3.24 o 
  -9   7   0      198.55      236.46      7.33 o 
  -8   7   0        3.06       -0.98      3.26 o 
  -7   7   0        6.64        4.33      3.80 o 
  -6   7   0      658.81      755.98     13.26 o 
  -5   7   0        8.74       11.24      1.28 o 
  -4   7   0      228.93      239.52      4.34 o 
  -3   7   0      708.98      764.17     13.22 o 
  -2   7   0       55.98       58.59      5.21 o 
  -1   7   0       72.36       66.30      2.61 o 
   0   7   0        1.72        0.87      0.78 o 
   1   7   0      214.09      238.29      4.14 o 
   2   7   0      417.15      355.39      5.44 o 
   3   7   0      929.34      926.93     12.79 o 
   4   7   0      342.24      332.05      6.08 o 
   5   7   0     2414.86     2395.68     61.59 o 
   6   7   0       11.75       15.50      7.49 o 
   7   7   0      230.06      229.76      5.68 o 
   8   7   0      318.79      313.98     11.73 o 
   9   7   0        0.28       -0.86      5.54 o 
  10   7   0      160.74      163.57      8.87 o 
  11   7   0      208.22      215.58     12.20 o 
 -11   8   0       45.47       38.33      6.82 o 
 -10   8   0      149.47      126.18      7.82 o 
  -9   8   0        4.14        6.68      5.87 o 
  -8   8   0      108.28      101.35      5.65 o 
  -7   8   0      121.14      129.76      4.21 o 
  -6   8   0        6.15        8.12      3.26 o 
  -5   8   0        1.87        0.13      1.20 o 
  -4   8   0      148.49      167.73      4.37 o 
  -3   8   0       22.53       22.45      2.13 o 
  -2   8   0       93.56       88.41      3.52 o 
  -1   8   0      108.36      108.21      2.81 o 
   0   8   0       17.65       22.80      1.56 o 
   1   8   0       75.84       68.81      2.17 o 
   2   8   0      209.31      189.70      4.59 o 
   3   8   0       10.99        8.28      1.52 o 
   4   8   0      318.31      325.63     16.18 o 
   5   8   0      144.32      137.83      4.23 o 
   6   8   0      378.19      356.24      9.12 o 
   7   8   0      183.02      199.88      6.52 o 
   8   8   0      255.46      236.03      7.67 o 
   9   8   0      262.42      281.43      8.12 o 
  10   8   0        0.49       -0.25      7.93 o 
 -10   9   0       42.47       35.24      5.17 o 
  -9   9   0       37.22       40.12     10.97 o 
  -8   9   0        0.07       -3.30      3.30 o 
  -7   9   0       55.39       61.98      3.98 o 
  -6   9   0      101.78      118.18      5.87 o 
  -5   9   0       10.14        8.91      1.74 o 
  -4   9   0      466.11      443.75      9.95 o 
  -3   9   0       35.46       34.32      2.68 o 
  -2   9   0      211.72      229.49     13.14 o 
  -1   9   0     1454.39     1503.38     25.34 o 
   0   9   0        0.47        1.94      1.34 o 
   1   9   0     1174.27     1207.28     23.05 o 
   2   9   0     1648.56     1693.61     28.97 o 
   3   9   0        8.19        6.01      1.56 o 
   4   9   0      366.40      359.40     11.30 o 
   5   9   0      680.51      658.53     15.87 o 
   6   9   0       42.24       45.52      4.67 o 
   7   9   0      166.97      174.70      8.36 o 
   8   9   0       50.46       50.39      7.06 o 
   9   9   0        6.76        7.02      4.91 o 
  10   9   0       82.92       80.81      9.34 o 
  -9  10   0      295.84      274.73     13.25 o 
  -8  10   0      241.17      242.11     15.86 o 
  -7  10   0       14.77        6.95      3.53 o 
  -6  10   0      216.58      265.04      8.60 o 
  -5  10   0      391.59      451.96     11.90 o 
  -4  10   0      100.93      104.17      7.82 o 
  -3  10   0      187.97      203.50      6.62 o 
  -2  10   0        0.97        0.36      1.94 o 
  -1  10   0       41.33       43.86      6.08 o 
   0  10   0      214.47      216.33      7.82 o 
   1  10   0      504.17      515.28     11.34 o 
   2  10   0      310.14      314.02      8.15 o 
   3  10   0      764.28      791.77     62.46 o 
   4  10   0      111.28      106.96     10.21 o 
   5  10   0       71.34       55.31      4.78 o 
   6  10   0      113.34      118.33     16.51 o 
   7  10   0        1.26        1.28      6.30 o 
   8  10   0      154.27      166.04      7.82 o 
   9  10   0       84.26       81.49      7.79 o 
  -8  11   0        0.04       -2.22      7.17 o 
  -7  11   0      114.83      127.35      8.94 o 
  -6  11   0      447.57      482.26     20.64 o 
  -5  11   0     1016.51     1082.05     27.96 o 
  -4  11   0      356.95      395.79     11.90 o 
  -3  11   0       26.69       24.72      2.51 o 
  -2  11   0      208.99      226.32      9.12 o 
  -1  11   0       45.68       51.27      3.21 o 
   0  11   0        0.02        2.50      2.04 o 
   1  11   0      438.22      430.23      9.16 o 
   2  11   0       17.83       13.64      7.60 o 
   3  11   0      139.01      130.72      6.84 o 
   4  11   0      829.04      859.04     20.99 o 
   5  11   0      384.14      376.34     13.36 o 
   6  11   0      192.85      200.12      7.88 o 
   7  11   0      206.59      197.09     19.12 o 
   8  11   0      111.58      100.33      7.18 o 
  -7  12   0       63.68       73.43     11.73 o 
  -6  12   0      222.53      234.25     10.11 o 
  -5  12   0       13.57       16.98      4.95 o 
  -4  12   0       21.71       16.41      4.48 o 
  -3  12   0      198.76      201.59     12.93 o 
  -2  12   0        7.74       10.20      2.53 o 
  -1  12   0        0.49        8.81      6.08 o 
   0  12   0      804.46      805.71     18.65 o 
   1  12   0       85.77       77.48      7.60 o 
   2  12   0      274.88      277.37      7.63 o 
   3  12   0      100.21      106.70      4.75 o 
   4  12   0        3.86        0.75      8.15 o 
   5  12   0      129.11      129.80      9.02 o 
   6  12   0       12.82        6.61      4.91 o 
   7  12   0      213.65      211.26      9.84 o 
  -6  13   0      196.12      216.37     14.34 o 
  -5  13   0      828.61      948.72     37.10 o 
  -4  13   0      174.86      195.11     10.17 o 
  -3  13   0      211.65      241.49     11.79 o 
  -2  13   0      179.02      202.05     26.18 o 
  -1  13   0       20.30       10.23      9.99 o 
   0  13   0        0.08       -2.38      4.23 o 
   1  13   0       31.80       28.47      5.74 o 
   2  13   0       56.16       64.72      7.67 o 
   3  13   0      249.14      245.04     22.81 o 
   4  13   0       18.64        4.13     12.60 o 
   5  13   0       30.04       33.24      7.60 o 
  -3  14   0       86.46       79.14      7.60 o 
  -2  14   0        1.26       -2.44     12.17 o 
  -1  14   0      155.36      161.82     17.38 o 
   0  14   0        9.39        4.26      6.93 o 
   1  14   0      123.20      141.85     17.16 o 
   2  14   0      212.98      215.93     19.33 o 
   3  14   0       14.36       26.50     15.86 o 
  -3 -14   1      191.18      221.15     19.33 o 
  -2 -14   1       16.51       27.81     11.51 o 
  -1 -14   1       20.90       32.59     11.95 o 
   0 -14   1       69.36       73.86     13.25 o 
   1 -14   1       15.71        0.87     11.08 o 
   2 -14   1      402.67      494.65     36.93 o 
   3 -14   1       54.34       45.62     13.25 o 
  -5 -13   1        0.64        0.25      5.87 o 
  -4 -13   1      285.71      293.36     11.51 o 
  -3 -13   1        1.57        5.40      5.43 o 
  -2 -13   1      162.33      179.37      8.12 o 
  -1 -13   1       25.91       19.90      3.59 o 
   0 -13   1        0.12        5.04      3.98 o 
   1 -13   1      246.50      254.54     18.03 o 
   2 -13   1       17.75       24.61      4.38 o 
   3 -13   1      115.10      118.86      6.57 o 
   4 -13   1      306.39      346.30     11.41 o 
   5 -13   1       69.08       76.59     12.27 o 
  -7 -12   1      111.28      108.92      7.70 o 
  -6 -12   1      111.28      110.38      6.77 o 
  -5 -12   1        0.06        6.91      3.45 o 
  -4 -12   1       26.15       20.92      4.36 o 
  -3 -12   1      160.71      176.13      7.60 o 
  -2 -12   1        0.10       -0.77      2.56 o 
  -1 -12   1        0.39        4.02      3.15 o 
   0 -12   1      164.77      196.37      6.19 o 
   1 -12   1      100.58       92.47      4.41 o 
   2 -12   1      251.30      268.90     11.95 o 
   3 -12   1        0.57       -0.57      2.50 o 
   4 -12   1       78.28       83.35      6.68 o 
   5 -12   1      294.20      316.68     13.81 o 
   6 -12   1        0.57        2.14      4.99 o 
   7 -12   1       35.72       18.76      5.75 o 
  -8 -11   1       22.07       16.27      4.90 o 
  -7 -11   1        9.06       -1.36      4.48 o 
  -6 -11   1        2.53       -2.54      3.61 o 
  -5 -11   1      405.23      456.11     15.42 o 
  -4 -11   1       50.93       67.18     12.82 o 
  -3 -11   1       13.45       17.28      3.38 o 
  -2 -11   1      176.36      185.30      5.51 o 
  -1 -11   1      109.13      109.75      8.80 o 
   0 -11   1        0.07       -1.88      2.20 o 
   1 -11   1      146.64      135.34      4.53 o 
   2 -11   1       22.33       17.41      2.44 o 
   3 -11   1      380.15      387.66     14.55 o 
   4 -11   1      697.10      748.89     39.43 o 
   5 -11   1       55.19       66.29      6.36 o 
   6 -11   1      102.72      129.06      9.08 o 
   7 -11   1       43.04       30.95      6.05 o 
   8 -11   1        5.04       10.46      5.43 o 
  -9 -10   1       34.65       30.63      7.82 o 
  -8 -10   1       66.87       70.16      9.99 o 
  -7 -10   1        0.14        1.88      3.12 o 
  -6 -10   1       86.39       87.64      9.56 o 
  -5 -10   1        7.35        7.86      5.43 o 
  -4 -10   1      165.89      153.20      6.20 o 
  -3 -10   1       13.04       19.11      6.73 o 
  -2 -10   1        7.71        7.23      2.14 o 
  -1 -10   1       21.31       26.85      3.26 o 
   0 -10   1       97.41       97.88      3.42 o 
   1 -10   1       12.65       17.81      1.92 o 
   2 -10   1      410.67      419.13      8.71 o 
   3 -10   1        8.55       11.62      2.92 o 
   4 -10   1       27.38       16.42      2.81 o 
   5 -10   1       95.89       95.63      9.23 o 
   6 -10   1       47.21       36.10      5.43 o 
   7 -10   1       46.03       50.76      6.08 o 
   8 -10   1      419.23      444.25     14.82 o 
   9 -10   1        0.01       -1.12      6.19 o 
 -10  -9   1        8.91        2.78      5.12 o 
  -9  -9   1       34.63       25.18      4.45 o 
  -8  -9   1       27.39       19.82      3.91 o 
  -7  -9   1        8.38       14.19      5.65 o 
  -6  -9   1      213.76      220.53      7.10 o 
  -5  -9   1       64.46       70.81      6.73 o 
  -4  -9   1       54.13       61.48      3.03 o 
  -3  -9   1      197.65      182.20      8.47 o 
  -2  -9   1      371.54      389.03      7.66 o 
  -1  -9   1        7.97       26.94     10.10 o 
   0  -9   1        1.85       -1.21      1.56 o 
   1  -9   1     1082.93     1140.62     21.86 o 
   2  -9   1       93.23       86.78      3.52 o 
   3  -9   1      555.76      556.49     13.19 o 
   4  -9   1       20.28       17.35      4.13 o 
   5  -9   1      295.12      326.88     13.03 o 
   6  -9   1      284.60      319.41     23.03 o 
   7  -9   1       77.69       75.68      4.67 o 
   8  -9   1       16.78       10.03      4.05 o 
   9  -9   1       57.30       57.37      5.58 o 
  10  -9   1       31.87       12.33     16.62 o 
 -11  -8   1        1.25        7.60      8.69 o 
 -10  -8   1      562.70      588.61     21.75 o 
  -9  -8   1       35.78       37.43      3.76 o 
  -8  -8   1      174.22      183.74     10.54 o 
  -7  -8   1      328.43      325.74      8.72 o 
  -6  -8   1      111.99       98.48      6.41 o 
  -5  -8   1      215.91      218.32      5.06 o 
  -4  -8   1      317.22      299.35     10.21 o 
  -3  -8   1        0.65       -0.09      1.41 o 
  -2  -8   1       66.87       60.64      1.82 o 
  -1  -8   1      485.69      481.84      8.51 o 
   0  -8   1      188.28      205.48      9.02 o 
   1  -8   1      128.94      116.07      3.58 o 
   2  -8   1     1336.12     1365.69     25.84 o 
   3  -8   1      169.92      168.08      3.68 o 
   4  -8   1       40.18       28.95      1.75 o 
   5  -8   1       18.23       17.68      1.77 o 
   6  -8   1      164.87      173.93      4.94 o 
   7  -8   1       51.27       58.32      3.60 o 
   8  -8   1      129.90      128.06      4.92 o 
   9  -8   1      180.68      189.43      6.21 o 
  10  -8   1       62.34       50.19      6.73 o 
 -11  -7   1      139.65      145.77     13.03 o 
 -10  -7   1       35.82       29.95      4.89 o 
  -9  -7   1        1.65        0.23      2.93 o 
  -8  -7   1       20.79       20.02      2.35 o 
  -7  -7   1      289.32      306.12      7.37 o 
  -6  -7   1      217.13      240.36     16.40 o 
  -5  -7   1       18.90       30.15      5.65 o 
  -4  -7   1      723.88      722.17     11.16 o 
  -3  -7   1      401.69      428.04      9.56 o 
  -2  -7   1       17.27       20.88      1.52 o 
  -1  -7   1      325.76      304.04      5.22 o 
   0  -7   1        0.81       -0.92      0.92 o 
   1  -7   1        6.08        4.40      1.30 o 
   2  -7   1     1180.06     1163.19     20.65 o 
   3  -7   1        4.25        6.23      1.12 o 
   4  -7   1        2.61        2.73      1.14 o 
   5  -7   1      322.10      341.90      6.68 o 
   6  -7   1      101.66      106.42      3.34 o 
   7  -7   1      160.89      160.60      4.75 o 
   8  -7   1      731.12      707.59     15.51 o 
   9  -7   1       34.57       32.48      4.45 o 
  10  -7   1      670.13      731.35     26.72 o 
  11  -7   1      241.73      244.24     15.10 o 
 -12  -6   1      320.84      329.11     19.33 o 
 -11  -6   1        2.98        1.25      4.78 o 
 -10  -6   1       75.85       63.99      6.00 o 
  -9  -6   1      254.18      268.06      7.37 o 
  -8  -6   1      583.24      607.31     12.42 o 
  -7  -6   1      436.63      396.79      8.56 o 
  -6  -6   1        1.98       -0.46      1.30 o 
  -5  -6   1        2.83        3.49      1.14 o 
  -4  -6   1       49.07       48.07      1.72 o 
  -3  -6   1     1504.39     1640.44     38.02 o 
  -2  -6   1     1450.93     1458.42     23.46 o 
  -1  -6   1        9.46       32.59      3.15 o 
   0  -6   1       20.68       19.81      1.08 o 
   1  -6   1      676.03      680.70     21.18 o 
   2  -6   1     2102.41     2488.14     50.29 o 
   3  -6   1       34.11       46.12      2.72 o 
   4  -6   1      102.00      107.08      2.60 o 
   5  -6   1       49.84       33.16      1.61 o 
   6  -6   1      533.69      592.48     14.12 o 
   7  -6   1     1535.04     1546.46     58.11 o 
   8  -6   1       72.31       58.50      3.80 o 
   9  -6   1      320.94      342.31      9.39 o 
  10  -6   1      172.99      154.62      6.68 o 
  11  -6   1      104.66       97.68     23.24 o 
 -12  -5   1      296.87      316.40     18.36 o 
 -11  -5   1       17.27       17.58      3.74 o 
 -10  -5   1       62.82       59.95      7.71 o 
  -9  -5   1       22.03       20.68      2.19 o 
  -8  -5   1      138.76      146.22      4.62 o 
  -7  -5   1      173.47      187.77      4.82 o 
  -6  -5   1      107.84      111.74      4.78 o 
  -5  -5   1       20.14       30.52      2.37 o 
  -4  -5   1     3002.83     3362.31     51.70 o 
  -3  -5   1        2.29       23.96      9.02 o 
  -2  -5   1       59.52       61.05      1.38 o 
  -1  -5   1      432.72      442.11      7.93 o 
   0  -5   1        0.93        1.18      0.68 o 
   1  -5   1       50.93       44.07      2.50 o 
   2  -5   1      329.64      452.47      5.99 o 
   3  -5   1      292.03      298.56      4.21 o 
   4  -5   1      273.88      238.58      3.96 o 
   5  -5   1      210.28      195.69      3.43 o 
   6  -5   1      433.01      465.26      8.48 o 
   7  -5   1      355.67      367.22      7.15 o 
   8  -5   1       12.22       10.04      2.39 o 
   9  -5   1       54.25       43.53      4.13 o 
  10  -5   1       40.73       36.61      3.80 o 
  11  -5   1        7.71        5.33      3.98 o 
  12  -5   1       11.63       11.64      4.85 o 
 -12  -4   1       11.97       14.56      4.64 o 
 -11  -4   1      116.01      111.34     12.17 o 
 -10  -4   1        0.59        1.09      2.97 o 
  -9  -4   1        0.13        1.79      2.38 o 
  -8  -4   1      556.47      562.36     23.35 o 
  -7  -4   1      309.98      332.68      6.68 o 
  -6  -4   1      446.42      436.50      6.37 o 
  -5  -4   1      996.88     1019.11     13.59 o 
  -4  -4   1      383.71      436.30      5.17 o 
  -3  -4   1      237.22      286.45      9.78 o 
  -2  -4   1     2643.38     2847.60     73.97 o 
  -1  -4   1      412.39      416.00     13.03 o 
   0  -4   1      210.98      238.94      3.65 o 
   1  -4   1      562.33      605.55      7.44 o 
   2  -4   1      147.51      143.64      2.22 o 
   3  -4   1      786.19      929.88     11.28 o 
   4  -4   1        2.94        3.69      0.77 o 
   5  -4   1      251.44      252.35      3.81 o 
   6  -4   1     1888.81     1959.97     60.93 o 
   7  -4   1       32.02       41.93      7.82 o 
   8  -4   1      672.38      666.74     12.78 o 
   9  -4   1      373.32      373.90     18.25 o 
  10  -4   1       88.52       84.74      4.95 o 
  11  -4   1      119.78      113.11      6.45 o 
  12  -4   1        9.63        7.60      5.21 o 
 -13  -3   1      284.75      306.02     30.20 o 
 -12  -3   1      130.21      122.68      7.45 o 
 -11  -3   1       64.72       57.90      4.28 o 
 -10  -3   1      267.12      268.84      9.14 o 
  -9  -3   1       11.12        6.30      1.69 o 
  -8  -3   1        0.46       -0.27      1.52 o 
  -7  -3   1        1.32        0.13      1.14 o 
  -6  -3   1      126.69      128.41      5.11 o 
  -5  -3   1     1124.09     1153.42     12.83 o 
  -4  -3   1      677.05      677.12     18.36 o 
  -3  -3   1     2842.19     3093.48     34.48 o 
  -2  -3   1     2345.03     2404.50     86.89 o 
  -1  -3   1      443.56      493.40      6.31 o 
   0  -3   1        0.94        2.19      0.31 o 
   1  -3   1     3403.77     3564.02     63.11 o 
   2  -3   1     1269.52     1267.68     15.17 o 
   3  -3   1       42.55       34.88      0.92 o 
   4  -3   1     1333.14     1333.94     15.93 o 
   5  -3   1      744.69      830.53     12.93 o 
   6  -3   1      102.60      104.42      2.99 o 
   7  -3   1      650.12      661.39     11.16 o 
   8  -3   1       39.33       34.18      6.08 o 
   9  -3   1       37.39       33.38      3.06 o 
  10  -3   1      362.50      369.30     11.19 o 
  11  -3   1      332.95      319.77     11.29 o 
  12  -3   1      105.46      108.53     10.54 o 
 -13  -2   1        0.16       -4.65      4.95 o 
 -12  -2   1       22.77       16.85      4.68 o 
 -11  -2   1       27.91       28.90      4.84 o 
 -10  -2   1        4.53        8.28      5.32 o 
  -9  -2   1     2029.60     2033.19     45.47 o 
  -8  -2   1      636.50      573.42     10.64 o 
  -7  -2   1      222.68      208.88      4.38 o 
  -6  -2   1      449.22      450.73      9.34 o 
  -5  -2   1       86.30       77.14      1.56 o 
  -4  -2   1      154.30      166.58      2.19 o 
  -3  -2   1     2908.17     3059.40     35.00 o 
  -2  -2   1     3128.83     3125.46     43.88 o 
  -1  -2   1    10867.80    11086.62    483.78 o 
   0  -2   1     7573.56     7616.33    119.23 o 
   1  -2   1     2464.70     2482.62     51.05 o 
   2  -2   1      332.28      305.95      4.12 o 
   3  -2   1      152.35      148.90      2.19 o 
   4  -2   1      300.07      306.71      4.29 o 
   5  -2   1      823.14      856.06     13.69 o 
   6  -2   1       92.49       87.53      5.54 o 
   7  -2   1      936.58      905.72     15.15 o 
   8  -2   1      149.45      136.08      4.42 o 
   9  -2   1       24.16       21.29      3.07 o 
  10  -2   1      583.63      599.03     14.67 o 
  11  -2   1      432.25      455.98     14.43 o 
  12  -2   1       33.09       28.33      6.95 o 
 -13  -1   1      173.67      173.66     10.75 o 
 -12  -1   1       12.67       17.32      4.41 o 
 -11  -1   1      254.11      269.54      8.43 o 
 -10  -1   1       31.00       27.93      5.54 o 
  -9  -1   1       99.08       96.69      3.74 o 
  -8  -1   1       49.30       46.59      2.28 o 
  -7  -1   1       87.34       89.58      3.58 o 
  -6  -1   1      376.04      400.01      7.20 o 
  -5  -1   1      926.96      907.35     12.43 o 
  -4  -1   1      416.58      411.47     12.27 o 
  -3  -1   1     4596.14     4572.89     74.84 o 
  -2  -1   1     1131.97     1070.35     12.90 o 
  -1  -1   1      106.94       98.66      1.52 o 
   0  -1   1        0.50        0.43      0.22 o 
   1  -1   1      678.99      653.92     14.99 o 
   2  -1   1     3286.09     3182.34     44.96 o 
   3  -1   1      572.70      561.05      9.99 o 
   4  -1   1      210.54      192.21      6.95 o 
   5  -1   1       99.82      103.15      2.07 o 
   6  -1   1     1188.99     1204.33     33.67 o 
   7  -1   1      604.91      609.47     11.03 o 
   8  -1   1      325.29      324.44     15.75 o 
   9  -1   1      158.99      159.55      6.07 o 
  10  -1   1      455.63      474.97     12.21 o 
  11  -1   1       47.54       45.62      4.80 o 
  12  -1   1      172.36      159.53      9.00 o 
 -13   0   1       27.27       16.53      6.84 o 
 -12   0   1       57.91       54.33      5.28 o 
 -11   0   1        9.47        1.30      3.23 o 
 -10   0   1      425.36      408.70     11.69 o 
  -9   0   1     1026.42     1022.83     30.96 o 
  -8   0   1       32.31       19.62      1.85 o 
  -7   0   1      192.37      174.07     10.32 o 
  -6   0   1       86.68       89.83      3.26 o 
  -5   0   1       60.32       59.00      2.39 o 
  -4   0   1      609.66      655.87      9.67 o 
  -3   0   1      102.46      103.52      4.02 o 
  -2   0   1     2542.83     2406.12     34.07 o 
  -1   0   1     6137.13     5896.38    120.70 o 
   0   0   1     3157.39     3016.60     51.13 o 
   1   0   1     2746.14     2600.29     34.54 o 
   2   0   1     4566.48     4257.20     88.85 o 
   3   0   1      454.57      476.54      6.10 o 
   4   0   1      651.26      739.07      9.85 o 
   5   0   1      335.66      319.09      5.43 o 
   6   0   1       11.23       12.35      1.63 o 
   7   0   1      624.74      626.97     11.82 o 
   8   0   1      304.75      299.89     10.64 o 
   9   0   1        5.51        3.55      3.26 o 
  10   0   1       81.46       82.26      4.61 o 
  11   0   1       19.09       24.71      7.17 o 
  12   0   1        1.28        7.19      3.86 o 
 -13   1   1       28.30       27.29      8.80 o 
 -12   1   1        8.38        2.39      5.76 o 
 -11   1   1      211.77      223.45      8.17 o 
 -10   1   1       50.24       47.91     13.36 o 
  -9   1   1      120.84      115.38      3.48 o 
  -8   1   1       93.36       90.13      2.60 o 
  -7   1   1        3.75        3.51      1.00 o 
  -6   1   1        3.13        0.82      0.68 o 
  -5   1   1      585.95      564.03     12.38 o 
  -4   1   1       98.84       97.32      1.88 o 
  -3   1   1     4167.64     4156.42    135.77 o 
  -2   1   1     1351.40     1361.27     27.05 o 
  -1   1   1      196.05      210.83      2.71 o 
   0   1   1        6.13        8.91      0.19 o 
   1   1   1        1.73        3.92      0.31 o 
   2   1   1       37.25       41.61      0.77 o 
   3   1   1     2882.80     2930.23     35.12 o 
   4   1   1      880.98      921.95     10.16 o 
   5   1   1      437.24      429.77      5.39 o 
   6   1   1       38.16       44.18      1.48 o 
   7   1   1       17.12       16.72      2.72 o 
   8   1   1      211.39      186.72      6.41 o 
   9   1   1        0.96        1.16      2.29 o 
  10   1   1       19.24       16.93      9.56 o 
  11   1   1      512.51      534.68     27.48 o 
  12   1   1      191.81      203.43      8.67 o 
 -13   2   1       48.07       32.13      7.28 o 
 -12   2   1      398.78      408.31     14.52 o 
 -11   2   1       64.04       53.96      4.45 o 
 -10   2   1       79.01       77.81      5.06 o 
  -9   2   1       82.70       67.94      4.80 o 
  -8   2   1      582.04      526.09      8.69 o 
  -7   2   1     1496.66     1532.66     23.25 o 
  -6   2   1      112.44      119.95      5.11 o 
  -5   2   1      134.87      120.32      2.13 o 
  -4   2   1      138.24      148.93      2.35 o 
  -3   2   1        9.27       17.42      0.83 o 
  -2   2   1        8.20        9.10      1.30 o 
  -1   2   1     2379.95     2420.32     33.98 o 
   0   2   1     6366.21     6191.80     97.66 o 
   1   2   1       65.98       66.17      1.19 o 
   2   2   1      482.30      487.62      5.58 o 
   3   2   1      234.23      207.37      3.58 o 
   4   2   1      609.91      628.04      7.23 o 
   5   2   1      540.38      565.17      7.03 o 
   6   2   1       74.24       64.82      4.13 o 
   7   2   1      191.54      202.71      4.17 o 
   8   2   1      271.80      266.72     10.32 o 
   9   2   1      372.05      371.05      9.52 o 
  10   2   1      281.99      294.99     12.49 o 
  11   2   1      178.30      159.36      8.04 o 
  12   2   1        5.71        1.53      4.54 o 
 -13   3   1      157.72      173.28     15.75 o 
 -12   3   1       38.94       31.46      4.60 o 
 -11   3   1      324.17      344.51     11.66 o 
 -10   3   1      100.78       98.74      6.02 o 
  -9   3   1      295.09      287.22      9.88 o 
  -8   3   1       71.93       64.03      4.78 o 
  -7   3   1       26.53       20.97      2.06 o 
  -6   3   1      816.80      801.08     12.65 o 
  -5   3   1      567.68      642.02      8.78 o 
  -4   3   1      153.18      142.37      3.04 o 
  -3   3   1     4940.06     5407.50     74.51 o 
  -2   3   1     1601.51     1754.06     52.79 o 
  -1   3   1     3427.12     3573.54     71.36 o 
   0   3   1        0.00       -0.11      0.54 o 
   1   3   1     3157.57     3166.04     66.69 o 
   2   3   1      104.59       99.38      1.45 o 
   3   3   1     1804.13     1861.01     32.91 o 
   4   3   1      744.87      725.49     15.21 o 
   5   3   1     1567.37     1537.18     18.30 o 
   6   3   1      158.00      145.57      6.73 o 
   7   3   1       31.08       30.85      4.02 o 
   8   3   1      549.08      588.98     10.93 o 
   9   3   1      388.09      379.65     18.47 o 
  10   3   1       23.62       20.96      4.67 o 
  11   3   1      314.77      321.12     14.55 o 
  12   3   1      194.01      203.51      9.21 o 
 -12   4   1      363.77      378.70     14.25 o 
 -11   4   1       53.54       55.79      5.13 o 
 -10   4   1      156.90      144.16      6.35 o 
  -9   4   1       52.03       50.73      3.58 o 
  -8   4   1      514.51      508.41      9.60 o 
  -7   4   1      412.52      409.49      7.64 o 
  -6   4   1      457.93      469.58     15.97 o 
  -5   4   1      356.24      370.90      5.90 o 
  -4   4   1      188.99      222.34      3.91 o 
  -3   4   1     4527.74     5328.88     69.48 o 
  -2   4   1      674.91      710.12     23.35 o 
  -1   4   1     1239.68     1290.74     18.47 o 
   0   4   1     1168.34     1187.81     18.57 o 
   1   4   1     1465.09     1432.80     15.30 o 
   2   4   1       21.25       24.72      0.83 o 
   3   4   1      826.89      851.07     15.86 o 
   4   4   1       33.88       31.68      2.50 o 
   5   4   1      190.23      189.02      2.71 o 
   6   4   1      436.40      439.74     16.94 o 
   7   4   1      182.02      180.99      5.87 o 
   8   4   1      123.73      111.63      3.98 o 
   9   4   1      292.01      316.64      8.80 o 
  10   4   1      151.65      131.24      6.00 o 
  11   4   1       15.23       11.03      4.11 o 
  12   4   1      328.84      318.17     13.61 o 
 -12   5   1      574.85      596.06     21.49 o 
 -11   5   1       13.42       11.03      4.07 o 
 -10   5   1      148.26      147.84      5.53 o 
  -9   5   1      279.01      281.88      8.52 o 
  -8   5   1      100.27      100.62      6.08 o 
  -7   5   1       91.02       97.54      7.39 o 
  -6   5   1      224.12      241.37      9.34 o 
  -5   5   1      219.52      214.28      3.83 o 
  -4   5   1     1876.79     2245.74     46.38 o 
  -3   5   1     1838.30     2103.22     76.90 o 
  -2   5   1      547.76      629.26     21.61 o 
  -1   5   1      570.63      658.31     20.09 o 
   0   5   1        0.00       -0.11      0.46 o 
   1   5   1      157.90      178.58      2.30 o 
   2   5   1       56.50       42.18      0.99 o 
   3   5   1       12.90       14.17      1.09 o 
   4   5   1     1733.67     1745.07     19.73 o 
   5   5   1      580.68      585.44      8.21 o 
   6   5   1      731.87      724.05     10.54 o 
   7   5   1      552.32      563.15     13.08 o 
   8   5   1       40.30       36.25      3.28 o 
   9   5   1      598.39      606.50     29.76 o 
  10   5   1      218.11      215.47     12.17 o 
  11   5   1       14.21       16.94      4.70 o 
  12   5   1      163.31      165.89     11.62 o 
 -12   6   1       35.48       25.17      9.45 o 
 -11   6   1        1.02       -3.46      4.26 o 
 -10   6   1      246.36      253.67      7.99 o 
  -9   6   1      124.48      130.50      6.52 o 
  -8   6   1      460.35      456.71     10.52 o 
  -7   6   1       18.83       27.98      5.32 o 
  -6   6   1       61.00       37.95      2.00 o 
  -5   6   1      138.01      141.17      3.03 o 
  -4   6   1        1.56        1.10      0.88 o 
  -3   6   1      770.39      839.35     29.11 o 
  -2   6   1        7.08        3.60      0.75 o 
  -1   6   1      130.11      133.68      2.49 o 
   0   6   1     1399.94     1428.87     22.38 o 
   1   6   1      555.13      548.92      8.19 o 
   2   6   1      172.97      164.24      2.61 o 
   3   6   1      215.74      191.69      2.99 o 
   4   6   1       28.00       20.42      2.72 o 
   5   6   1       71.40       75.80      2.24 o 
   6   6   1      118.01      118.16      4.45 o 
   7   6   1      728.72      758.47     14.36 o 
   8   6   1       84.82       76.66      4.01 o 
   9   6   1      204.00      207.71     24.33 o 
  10   6   1      153.22      144.89      7.99 o 
  11   6   1        0.87       -2.48      5.42 o 
 -11   7   1       40.18       39.80      5.58 o 
 -10   7   1      472.87      504.63     21.29 o 
  -9   7   1       94.23       90.34      5.97 o 
  -8   7   1       37.33       45.34      3.81 o 
  -7   7   1      245.29      289.79      7.35 o 
  -6   7   1      254.36      267.92     13.79 o 
  -5   7   1      258.92      280.38      5.51 o 
  -4   7   1     1157.10     1243.94     18.65 o 
  -3   7   1      120.48      119.64      5.54 o 
  -2   7   1      361.21      338.01      6.57 o 
  -1   7   1     1198.41     1256.37     18.14 o 
   0   7   1        0.00       -0.16      0.56 o 
   1   7   1      915.79      933.29     14.72 o 
   2   7   1      276.29      271.27      4.27 o 
   3   7   1      298.07      283.39      4.30 o 
   4   7   1      736.38      720.97     12.02 o 
   5   7   1      278.94      292.02     10.64 o 
   6   7   1       97.19       91.34      3.15 o 
   7   7   1      172.85      150.03      6.41 o 
   8   7   1      453.17      433.95     17.27 o 
   9   7   1       24.49       21.17      3.84 o 
  10   7   1       50.86       36.85     10.32 o 
  11   7   1       36.56       39.69      6.07 o 
 -11   8   1       14.68        8.28      5.76 o 
 -10   8   1       94.78       99.47      7.02 o 
  -9   8   1      454.20      480.68     12.67 o 
  -8   8   1      111.37      120.17     10.97 o 
  -7   8   1      393.05      371.95     14.01 o 
  -6   8   1      402.18      470.01      9.74 o 
  -5   8   1      289.72      315.12      6.38 o 
  -4   8   1      517.95      528.45      9.59 o 
  -3   8   1        9.88        6.89      2.93 o 
  -2   8   1      411.48      395.92      9.56 o 
  -1   8   1      181.26      175.41      3.96 o 
   0   8   1       89.91       84.91      2.60 o 
   1   8   1        3.79        2.28      0.88 o 
   2   8   1     2492.98     2565.09     40.17 o 
   3   8   1        1.49        3.27      2.06 o 
   4   8   1      386.37      360.60     18.79 o 
   5   8   1      387.66      375.54      7.93 o 
   6   8   1      237.50      234.55      6.73 o 
   7   8   1       79.98       75.03      4.67 o 
   8   8   1      888.80      921.75     25.85 o 
   9   8   1      139.42      115.51     17.60 o 
  10   8   1        1.60       -2.49      5.54 o 
 -10   9   1      426.86      439.22     16.58 o 
  -9   9   1        0.02        3.03      3.59 o 
  -8   9   1      248.20      270.97      9.64 o 
  -7   9   1       11.82       17.06      4.13 o 
  -6   9   1       53.88       67.73      3.65 o 
  -5   9   1      261.67      281.23     10.75 o 
  -4   9   1      193.26      216.52      5.71 o 
  -3   9   1      129.54      131.61      7.60 o 
  -2   9   1     2006.81     2085.41     36.33 o 
  -1   9   1        9.56        6.76      1.56 o 
   0   9   1        1.85        1.09      2.06 o 
   1   9   1      264.80      268.93      5.64 o 
   2   9   1      728.16      743.19     14.23 o 
   3   9   1      560.82      583.84     10.97 o 
   4   9   1      201.20      203.02     18.14 o 
   5   9   1        2.63        4.70      2.22 o 
   6   9   1      115.38      110.01     11.51 o 
   7   9   1       11.91        9.46      4.89 o 
   8   9   1       83.14       74.32     10.32 o 
   9   9   1        1.76       -0.22      3.91 o 
  -9  10   1      178.87      174.37      8.29 o 
  -8  10   1       36.20       32.60      5.97 o 
  -7  10   1      461.71      499.57     12.88 o 
  -6  10   1      142.64      152.33     12.17 o 
  -5  10   1       16.77       23.04      7.39 o 
  -4  10   1      248.12      240.83     11.84 o 
  -3  10   1      424.75      431.95     11.69 o 
  -2  10   1      176.92      181.35      5.10 o 
  -1  10   1      940.92      950.47     18.67 o 
   0  10   1     1119.86     1164.52     22.39 o 
   1  10   1      457.44      462.49      9.97 o 
   2  10   1      690.22      702.25     15.97 o 
   3  10   1       87.25       79.84      3.45 o 
   4  10   1        3.00        5.21      3.26 o 
   5  10   1      446.18      422.63     10.97 o 
   6  10   1        1.50       -0.91      2.82 o 
   7  10   1      319.88      342.24     17.70 o 
   8  10   1      124.91      114.78     11.40 o 
   9  10   1        1.53       -1.96      6.73 o 
  -8  11   1       13.22       14.99      7.82 o 
  -7  11   1      418.23      484.36     21.40 o 
  -6  11   1      502.01      563.47     18.47 o 
  -5  11   1      269.37      305.08     21.29 o 
  -4  11   1        2.55        5.26      2.92 o 
  -3  11   1      163.23      168.40      4.97 o 
  -2  11   1        0.39        2.05      1.96 o 
  -1  11   1      620.71      621.93     15.19 o 
   0  11   1        5.29        7.67      2.26 o 
   1  11   1      136.67      130.18      4.41 o 
   2  11   1      129.73      133.87      4.43 o 
   3  11   1        0.11        0.83      2.58 o 
   4  11   1       21.56       23.86      5.97 o 
   5  11   1      277.66      295.69     16.94 o 
   6  11   1      186.69      185.51      8.14 o 
   7  11   1      483.55      521.89     18.43 o 
   8  11   1        5.34        7.51      5.81 o 
  -7  12   1        9.62       11.30      8.04 o 
  -6  12   1       23.84       22.78      6.68 o 
  -5  12   1       72.42       72.14      7.98 o 
  -4  12   1        7.99        6.04      4.27 o 
  -3  12   1        1.61        4.64      3.48 o 
  -2  12   1      238.39      228.99      6.31 o 
  -1  12   1      515.81      517.42     11.77 o 
   0  12   1       90.71       91.83      3.88 o 
   1  12   1      606.92      622.05     15.06 o 
   2  12   1       49.53       55.33      7.82 o 
   3  12   1       23.19       24.41      2.94 o 
   4  12   1       10.07        7.61      3.09 o 
   5  12   1        4.62       17.38      7.82 o 
   6  12   1      173.20      148.81     11.30 o 
   7  12   1      260.65      238.52     22.38 o 
  -6  13   1        2.08        7.84      6.40 o 
  -5  13   1      136.25      123.53      8.56 o 
  -4  13   1      391.22      408.53     31.39 o 
  -3  13   1      267.31      282.99     17.92 o 
  -2  13   1       78.62       74.77      7.35 o 
  -1  13   1       13.51       14.70      4.82 o 
   0  13   1        1.68       -3.91      4.22 o 
   1  13   1       18.60       13.09      5.25 o 
   2  13   1       21.42       17.28      4.57 o 
   3  13   1       27.40       12.48      5.90 o 
   4  13   1       28.18       29.67      8.50 o 
   5  13   1      338.86      342.36     20.20 o 
  -3  14   1       39.40       28.02      7.63 o 
  -2  14   1      173.00      160.24     10.97 o 
  -1  14   1        0.02       -3.26      8.58 o 
   0  14   1      378.43      390.09     21.53 o 
   1  14   1       73.57       62.67     10.36 o 
   2  14   1        0.47        8.41     10.10 o 
  -3 -14   2       16.02       10.50      4.72 o 
  -2 -14   2      368.52      391.67     19.77 o 
  -1 -14   2      107.12       97.35      7.57 o 
   0 -14   2      111.67       89.90      7.32 o 
   1 -14   2       27.73       21.43      6.41 o 
   2 -14   2       21.13       11.23     11.08 o 
   3 -14   2        0.50        7.13      5.62 o 
  -6 -13   2        3.28       12.33      5.30 o 
  -5 -13   2      933.25     1053.62     31.28 o 
  -4 -13   2      360.84      376.05     12.42 o 
  -3 -13   2      325.18      394.77     14.57 o 
  -2 -13   2       34.96       41.35      5.87 o 
  -1 -13   2      403.64      429.86     15.07 o 
   0 -13   2        0.67        0.99      3.23 o 
   1 -13   2      261.93      275.31     10.37 o 
   2 -13   2      481.42      510.53     21.07 o 
   3 -13   2      228.88      242.13      9.23 o 
   4 -13   2      315.98      303.35     10.75 o 
   5 -13   2       60.05       60.85      5.98 o 
  -7 -12   2        6.04        8.71      5.02 o 
  -6 -12   2       51.78       54.13      6.63 o 
  -5 -12   2       69.60       72.29      9.56 o 
  -4 -12   2        9.86       16.99      3.70 o 
  -3 -12   2       52.18       62.35      4.78 o 
  -2 -12   2      274.48      293.79      9.40 o 
  -1 -12   2      494.09      487.62     35.95 o 
   0 -12   2       25.92       26.66      5.76 o 
   1 -12   2      406.97      395.85     11.73 o 
   2 -12   2        7.86        4.45      3.07 o 
   3 -12   2        4.92        6.94      4.02 o 
   4 -12   2        0.73        6.08      3.53 o 
   5 -12   2        7.81        4.87      4.75 o 
   6 -12   2        7.64       12.11      8.15 o 
   7 -12   2       21.60       26.77     11.08 o 
  -8 -11   2        3.60       -0.39      5.44 o 
  -7 -11   2      327.37      354.97     17.16 o 
  -6 -11   2      792.16      864.79     31.50 o 
  -5 -11   2      349.46      368.52     10.11 o 
  -4 -11   2      151.22      167.92     15.21 o 
  -3 -11   2      340.55      368.82     11.23 o 
  -2 -11   2       40.93       40.66      3.69 o 
  -1 -11   2        7.70       10.87      4.13 o 
   0 -11   2        0.42        2.04      1.97 o 
   1 -11   2      141.92      140.17      5.30 o 
   2 -11   2      266.03      266.63     15.64 o 
   3 -11   2      161.10      147.03      7.85 o 
   4 -11   2      146.87      148.49      7.39 o 
   5 -11   2     1072.46     1244.82     38.11 o 
   6 -11   2        0.28        7.24      5.21 o 
   7 -11   2       26.67       24.89      5.13 o 
   8 -11   2      372.23      399.38     17.81 o 
  -9 -10   2        0.68       -3.90      4.49 o 
  -8 -10   2       34.19       28.47      8.58 o 
  -7 -10   2      367.65      372.90     11.20 o 
  -6 -10   2       35.21       31.35      3.30 o 
  -5 -10   2      363.22      373.36      9.64 o 
  -4 -10   2       82.40       94.62      3.80 o 
  -3 -10   2      117.95      116.09     10.10 o 
  -2 -10   2      354.88      355.48      8.48 o 
  -1 -10   2       19.12       18.76      2.30 o 
   0 -10   2      463.44      462.94     21.72 o 
   1 -10   2       85.65       93.96      3.70 o 
   2 -10   2      267.35      267.34      9.11 o 
   3 -10   2      369.09      382.47     13.20 o 
   4 -10   2       96.46       89.17     13.14 o 
   5 -10   2        1.63        5.80      3.37 o 
   6 -10   2       22.18       23.22      4.10 o 
   7 -10   2      143.28      138.99      7.71 o 
   8 -10   2       11.83        6.48      5.87 o 
   9 -10   2      133.72      126.13      9.19 o 
 -10  -9   2       26.77       20.10      5.46 o 
  -9  -9   2       63.50       64.40      5.26 o 
  -8  -9   2      189.78      168.39      6.68 o 
  -7  -9   2       79.69       94.39      6.95 o 
  -6  -9   2      190.65      207.07      6.29 o 
  -5  -9   2       81.62       84.00      6.73 o 
  -4  -9   2      477.05      443.74      9.44 o 
  -3  -9   2      175.88      173.30      4.84 o 
  -2  -9   2       14.23       15.20      1.41 o 
  -1  -9   2     1772.02     1855.36     34.88 o 
   0  -9   2        1.25        2.48      2.06 o 
   1  -9   2      408.04      410.37      9.13 o 
   2  -9   2     2211.19     2303.40    120.78 o 
   3  -9   2      567.82      599.06     15.65 o 
   4  -9   2      259.05      247.85      7.82 o 
   5  -9   2      145.39      127.59     22.48 o 
   6  -9   2      139.80      136.64     26.39 o 
   7  -9   2       21.85        5.02      3.90 o 
   8  -9   2       54.69       50.13      4.44 o 
   9  -9   2       60.79       37.10      5.65 o 
 -11  -8   2       17.56       11.49      6.19 o 
 -10  -8   2        6.62        9.71      4.68 o 
  -9  -8   2      138.83      130.43     10.64 o 
  -8  -8   2      416.58      405.33     10.83 o 
  -7  -8   2      173.42      149.60      5.42 o 
  -6  -8   2      338.90      379.24     11.08 o 
  -5  -8   2       39.71       44.81      2.29 o 
  -4  -8   2      262.59      273.11     12.71 o 
  -3  -8   2      338.99      340.25      6.71 o 
  -2  -8   2     1461.39     1486.22     23.34 o 
  -1  -8   2      474.95      499.16      8.26 o 
   0  -8   2        1.27        1.09      1.54 o 
   1  -8   2     2147.41     2233.90     51.46 o 
   2  -8   2       79.35       83.90      3.69 o 
   3  -8   2     1179.25     1232.81     25.87 o 
   4  -8   2       72.36       55.58      3.21 o 
   5  -8   2      136.75      156.38      5.04 o 
   6  -8   2      496.17      476.97     10.75 o 
   7  -8   2       40.33       29.68      2.91 o 
   8  -8   2      302.50      313.74      8.28 o 
   9  -8   2      497.54      527.97     22.05 o 
  10  -8   2      104.65       96.71      6.62 o 
 -11  -7   2       19.73       17.81      6.30 o 
 -10  -7   2       94.04       86.86      6.16 o 
  -9  -7   2        8.12        5.70      2.65 o 
  -8  -7   2      114.13      122.17      6.08 o 
  -7  -7   2      203.01      229.32      6.25 o 
  -6  -7   2      544.35      561.01     10.52 o 
  -5  -7   2      154.97      165.77      4.17 o 
  -4  -7   2      313.44      322.06      5.57 o 
  -3  -7   2      232.21      240.81      5.07 o 
  -2  -7   2     1275.33     1208.23     18.81 o 
  -1  -7   2      901.00      871.97     14.58 o 
   0  -7   2        0.56        0.55      0.99 o 
   1  -7   2     1921.78     1825.59     38.61 o 
   2  -7   2       37.52       45.17      4.78 o 
   3  -7   2      140.92      136.55      5.32 o 
   4  -7   2      376.74      359.43      7.57 o 
   5  -7   2      209.56      200.97     13.03 o 
   6  -7   2      305.12      305.31     11.51 o 
   7  -7   2      408.93      426.88     18.25 o 
   8  -7   2      128.75      126.96      5.22 o 
   9  -7   2      196.40      202.94     15.32 o 
  10  -7   2      125.99      119.00      7.49 o 
  11  -7   2       30.84       31.64      5.47 o 
 -12  -6   2        4.85       15.64      6.30 o 
 -11  -6   2       77.17       66.62      6.26 o 
 -10  -6   2       45.22       44.84      4.02 o 
  -9  -6   2        0.77       -1.96      2.24 o 
  -8  -6   2      237.62      230.97      9.02 o 
  -7  -6   2      280.86      322.78     12.82 o 
  -6  -6   2       39.69       21.65      3.80 o 
  -5  -6   2      208.23      202.77      4.51 o 
  -4  -6   2       68.06       60.98      3.80 o 
  -3  -6   2       11.30       24.81      4.02 o 
  -2  -6   2     2801.69     3117.92     46.73 o 
  -1  -6   2      286.76      277.67      4.36 o 
   0  -6   2     5407.43     5738.66    123.61 o 
   1  -6   2      261.66      272.10      4.69 o 
   2  -6   2     2328.19     2523.33     40.23 o 
   3  -6   2        1.16       -0.65      0.99 o 
   4  -6   2      182.40      182.95      3.70 o 
   5  -6   2       58.66       45.37      1.88 o 
   6  -6   2       78.81       48.19      2.09 o 
   7  -6   2      202.13      204.48      5.30 o 
   8  -6   2      653.64      601.96     23.24 o 
   9  -6   2       78.85       79.15      4.17 o 
  10  -6   2      429.29      434.50     13.83 o 
  11  -6   2       29.72       19.24      5.76 o 
 -12  -5   2       18.08       22.68      5.07 o 
 -11  -5   2      337.48      358.12     16.40 o 
 -10  -5   2       10.17       11.76      3.37 o 
  -9  -5   2        0.42       -1.80      1.80 o 
  -8  -5   2       23.41       20.81      2.13 o 
  -7  -5   2       25.00       26.83      1.84 o 
  -6  -5   2      124.97      128.87      4.67 o 
  -5  -5   2     1444.02     1419.68     23.11 o 
  -4  -5   2      307.48      466.86     12.60 o 
  -3  -5   2      103.64      109.98      1.87 o 
  -2  -5   2      356.70      476.86      8.91 o 
  -1  -5   2        0.05       -0.53      0.87 o 
   0  -5   2        0.15       -0.12      0.52 o 
   1  -5   2        1.23        0.59      0.52 o 
   2  -5   2      725.80      862.34     11.73 o 
   3  -5   2     2055.33     2148.51     25.56 o 
   4  -5   2     1704.47     1814.59     24.43 o 
   5  -5   2       50.34       51.22      1.88 o 
   6  -5   2      233.73      253.84      5.14 o 
   7  -5   2       87.99       88.07      3.55 o 
   8  -5   2      135.31      141.07      5.00 o 
   9  -5   2      219.72      219.53     18.03 o 
  10  -5   2       47.40       43.68      3.90 o 
  11  -5   2       11.81        6.75      4.67 o 
 -12  -4   2       76.04       74.63      6.19 o 
 -11  -4   2        1.52        1.46      3.36 o 
 -10  -4   2      235.16      216.14      9.34 o 
  -9  -4   2      700.31      698.85     13.74 o 
  -8  -4   2       58.31       50.54      2.50 o 
  -7  -4   2      739.43      721.56     10.98 o 
  -6  -4   2      888.87      866.83     11.67 o 
  -5  -4   2      220.82      247.22      3.99 o 
  -4  -4   2      168.50      201.18      2.76 o 
  -3  -4   2     2169.92     2435.15     41.06 o 
  -2  -4   2        6.17        3.80      0.76 o 
  -1  -4   2     5760.69     6072.70    100.80 o 
   0  -4   2      245.66      271.61      4.07 o 
   1  -4   2     6039.78     6572.07     89.82 o 
   2  -4   2     4637.46     5011.96     68.41 o 
   3  -4   2      743.98      813.27      9.46 o 
   4  -4   2       50.51       49.86      1.30 o 
   5  -4   2       71.25       58.99      2.93 o 
   6  -4   2       42.65       45.55      1.73 o 
   7  -4   2     1326.08     1310.04     23.19 o 
   8  -4   2       91.35       91.44      3.76 o 
   9  -4   2      820.36      864.45     35.52 o 
  10  -4   2      277.77      284.45      8.57 o 
  11  -4   2       50.93       36.68      6.63 o 
  12  -4   2        2.70        3.88      4.74 o 
 -13  -3   2       36.53       24.00      5.83 o 
 -12  -3   2      111.13      115.47      8.04 o 
 -11  -3   2       20.95       19.55      4.72 o 
 -10  -3   2       63.73       59.60      4.25 o 
  -9  -3   2       44.27       40.66      2.93 o 
  -8  -3   2        3.46        2.33      1.04 o 
  -7  -3   2        4.64        3.07      0.99 o 
  -6  -3   2      481.46      479.65      7.35 o 
  -5  -3   2      167.02      248.43      6.08 o 
  -4  -3   2     1292.30     1433.57     14.84 o 
  -3  -3   2      393.74      353.87     10.64 o 
  -2  -3   2     1522.90     1446.84     17.01 o 
  -1  -3   2     7005.44     6860.09    185.41 o 
   0  -3   2        4.72        6.41      0.46 o 
   1  -3   2     5687.24     5891.51     85.80 o 
   2  -3   2       57.40       49.19      2.17 o 
   3  -3   2     3752.12     3923.11     46.96 o 
   4  -3   2      487.17      512.03      8.15 o 
   5  -3   2      377.00      389.76     13.47 o 
   6  -3   2      944.83      918.36     27.37 o 
   7  -3   2      614.24      605.91     11.15 o 
   8  -3   2       25.39       26.06      2.65 o 
   9  -3   2       76.31       75.79      4.48 o 
  10  -3   2       20.55       14.35      3.45 o 
  11  -3   2       83.86       74.49     12.27 o 
  12  -3   2      119.29      109.04      7.51 o 
 -13  -2   2      131.70      117.68      7.82 o 
 -12  -2   2        2.07        3.69      4.89 o 
 -11  -2   2       68.85       60.83      9.23 o 
 -10  -2   2      713.24      709.98     17.29 o 
  -9  -2   2      265.38      286.04      9.45 o 
  -8  -2   2       73.89       78.78      2.29 o 
  -7  -2   2      883.14      882.70     13.36 o 
  -6  -2   2       31.83       39.90      1.45 o 
  -5  -2   2      358.53      386.70      5.07 o 
  -4  -2   2      484.25      514.41     11.19 o 
  -3  -2   2       67.00       66.55      4.13 o 
  -2  -2   2      498.32      451.85      5.28 o 
  -1  -2   2      107.13      103.14      2.06 o 
   0  -2   2     2581.09     2360.38     33.57 o 
   1  -2   2      934.01      897.93     11.57 o 
   2  -2   2     1709.85     1760.62     30.30 o 
   3  -2   2      128.42      118.71      1.76 o 
   4  -2   2       23.65       25.75      1.41 o 
   5  -2   2        5.33        1.71      1.04 o 
   6  -2   2      916.69      910.03     14.63 o 
   7  -2   2     2107.82     2113.69     35.58 o 
   8  -2   2       89.05       84.98      6.73 o 
   9  -2   2        0.54        0.48      3.15 o 
  10  -2   2      193.89      193.80     13.03 o 
  11  -2   2        1.83        6.37      4.89 o 
  12  -2   2       18.23        8.51      5.22 o 
 -13  -1   2       24.42       28.84      5.22 o 
 -12  -1   2       46.06       43.90      6.67 o 
 -11  -1   2      120.94      127.33      7.14 o 
 -10  -1   2       23.34       20.53      4.24 o 
  -9  -1   2       14.15       11.51      2.06 o 
  -8  -1   2      324.89      323.96      6.16 o 
  -7  -1   2       56.84       53.58      1.61 o 
  -6  -1   2       18.45       15.64      0.98 o 
  -5  -1   2       92.23       89.07      3.80 o 
  -4  -1   2      655.89      623.14      8.80 o 
  -3  -1   2      272.62      260.56      3.65 o 
  -2  -1   2     3285.43     3113.32     37.93 o 
  -1  -1   2      525.87      499.75      6.45 o 
   0  -1   2        9.30       11.58      0.36 o 
   1  -1   2      110.74       96.67      1.45 o 
   2  -1   2     3017.16     2884.13     37.69 o 
   3  -1   2     1686.19     1695.78     36.50 o 
   4  -1   2       58.09       75.72      2.61 o 
   5  -1   2      169.40      137.75      2.84 o 
   6  -1   2      684.99      727.95     12.52 o 
   7  -1   2      389.60      382.19     13.14 o 
   8  -1   2      730.42      749.23     15.26 o 
   9  -1   2      233.42      234.33     12.93 o 
  10  -1   2      331.54      334.02     10.27 o 
  11  -1   2      486.81      511.64     16.21 o 
  12  -1   2       19.66       15.87      4.11 o 
 -13   0   2      157.05      159.27      8.87 o 
 -12   0   2       57.85       42.65      6.73 o 
 -11   0   2        5.13        7.17      8.58 o 
 -10   0   2       11.69       11.88      5.21 o 
  -9   0   2       39.14       46.18      6.63 o 
  -8   0   2      965.48      992.73     18.23 o 
  -7   0   2      113.85      108.51      9.02 o 
  -6   0   2       31.43       33.71      2.06 o 
  -5   0   2      376.57      367.44      4.89 o 
  -4   0   2       71.59       91.40      1.72 o 
  -3   0   2      844.85      866.73     21.40 o 
  -2   0   2     3195.86     3003.38     59.52 o 
  -1   0   2      673.01      621.12      7.88 o 
   0   0   2     2235.26     2047.10     32.91 o 
   1   0   2     6907.87     6608.30    104.30 o 
   2   0   2     5761.97     5783.00     90.70 o 
   3   0   2     1242.71     1351.04     15.90 o 
   4   0   2      208.24      225.12      3.24 o 
   5   0   2      140.12      166.64      3.71 o 
   6   0   2      699.50      686.77     11.44 o 
   7   0   2        5.31        3.74      1.51 o 
   8   0   2      133.26      130.98      4.48 o 
   9   0   2      426.44      414.44     10.60 o 
  10   0   2       59.95       56.29      4.02 o 
  11   0   2      215.22      224.01      8.29 o 
  12   0   2       56.51       43.79      5.22 o 
 -13   1   2        0.57        1.61      4.36 o 
 -12   1   2      336.13      346.36     14.74 o 
 -11   1   2       39.62       38.29      9.67 o 
 -10   1   2      503.42      524.96     13.96 o 
  -9   1   2        9.33        6.75      1.96 o 
  -8   1   2      309.95      313.71      8.91 o 
  -7   1   2      147.36      145.56      4.45 o 
  -6   1   2      662.70      659.68     12.71 o 
  -5   1   2       22.05       18.31      2.28 o 
  -4   1   2     1578.90     1616.52     51.59 o 
  -3   1   2     1684.34     1731.46     41.60 o 
  -2   1   2      156.27      162.75      2.07 o 
  -1   1   2      110.55      107.55      1.38 o 
   0   1   2       10.11       11.15      0.36 o 
   1   1   2      172.99      171.60      4.45 o 
   2   1   2     1543.59     1575.86     28.24 o 
   3   1   2     1459.82     1523.33     17.88 o 
   4   1   2     1470.52     1500.36     18.79 o 
   5   1   2      516.61      486.89      5.89 o 
   6   1   2      155.09      155.75      2.85 o 
   7   1   2      394.86      367.25      9.12 o 
   8   1   2       34.06       36.86      5.32 o 
   9   1   2        0.23       -1.34      2.56 o 
  10   1   2      268.62      269.29      8.82 o 
  11   1   2       92.75       91.69      6.30 o 
  12   1   2      354.34      353.83     16.45 o 
 -13   2   2      139.97      128.01     10.64 o 
 -12   2   2        5.62        5.13      4.52 o 
 -11   2   2       53.74       61.87      5.31 o 
 -10   2   2      510.74      492.18     25.42 o 
  -9   2   2      383.76      373.64      8.14 o 
  -8   2   2      640.47      640.37     10.81 o 
  -7   2   2       81.64      102.87     11.95 o 
  -6   2   2       95.11       97.72      2.33 o 
  -5   2   2      446.89      464.83      6.36 o 
  -4   2   2      801.44      895.71     13.79 o 
  -3   2   2     1519.98     1528.38     25.42 o 
  -2   2   2      630.41      650.27      7.98 o 
  -1   2   2     1221.12     1207.65     26.83 o 
   0   2   2    15793.79    15610.78    707.54 o 
   1   2   2      553.98      550.26     10.97 o 
   2   2   2     1510.66     1553.97     18.29 o 
   3   2   2      151.36      176.16      2.37 o 
   4   2   2     2681.08     2997.63     47.14 o 
   5   2   2       55.41       49.68      1.30 o 
   6   2   2       16.09       10.87      1.25 o 
   7   2   2       98.08       92.94      3.09 o 
   8   2   2      938.72      895.43     24.55 o 
   9   2   2      497.64      499.01     12.90 o 
  10   2   2      251.45      240.91     10.97 o 
  11   2   2        3.99        4.40      3.26 o 
  12   2   2      108.66      130.93     13.03 o 
 -13   3   2      292.17      316.88     13.32 o 
 -12   3   2       49.81       63.94     11.40 o 
 -11   3   2      644.25      680.55     21.77 o 
 -10   3   2       21.90       18.91      4.50 o 
  -9   3   2       40.14       37.87      5.21 o 
  -8   3   2        0.12        0.05      1.52 o 
  -7   3   2        0.66        1.15      0.83 o 
  -6   3   2        1.52        7.50      3.48 o 
  -5   3   2      593.57      594.82      7.77 o 
  -4   3   2     2993.83     3318.07     38.17 o 
  -3   3   2      415.86      470.14      6.42 o 
  -2   3   2       74.75       73.78      1.41 o 
  -1   3   2      674.94      680.74     13.90 o 
   0   3   2        5.29        5.98      0.31 o 
   1   3   2        9.99        9.91      0.54 o 
   2   3   2     1084.45     1130.58     12.52 o 
   3   3   2      554.36      565.26      6.68 o 
   4   3   2     1247.56     1283.43     26.18 o 
   5   3   2      782.41      768.41     10.39 o 
   6   3   2        0.32       -0.84      0.99 o 
   7   3   2      221.30      217.30     12.71 o 
   8   3   2      525.58      522.47     12.19 o 
   9   3   2       12.76       12.13      2.84 o 
  10   3   2      249.18      261.78      9.12 o 
  11   3   2       53.88       43.95     10.54 o 
  12   3   2      337.57      326.08     15.78 o 
 -12   4   2      107.46      105.18      7.13 o 
 -11   4   2      237.97      238.98     19.99 o 
 -10   4   2        2.99        3.97      4.89 o 
  -9   4   2      645.48      627.39     14.42 o 
  -8   4   2       23.08       29.62      6.95 o 
  -7   4   2       12.97       21.02      1.45 o 
  -6   4   2      883.01      924.38     13.82 o 
  -5   4   2      590.70      635.18      9.34 o 
  -4   4   2      311.42      359.71      5.87 o 
  -3   4   2       28.61       27.40      0.99 o 
  -2   4   2        9.34       13.43      0.98 o 
  -1   4   2      306.01      280.10      9.23 o 
   0   4   2      191.59      163.22      2.28 o 
   1   4   2       40.76       45.42      0.88 o 
   2   4   2       25.50       13.15      0.61 o 
   3   4   2      976.36     1008.93     20.31 o 
   4   4   2      338.34      367.35      4.82 o 
   5   4   2      570.17      540.65      9.50 o 
   6   4   2      437.77      425.56      8.03 o 
   7   4   2      485.48      467.57     10.45 o 
   8   4   2      379.04      383.85     10.09 o 
   9   4   2       38.80       27.47      9.02 o 
  10   4   2        5.52        2.40      2.81 o 
  11   4   2      113.13       97.52      8.07 o 
  12   4   2       35.56       28.12      8.96 o 
 -12   5   2        0.13       -0.98      5.76 o 
 -11   5   2       42.67       49.87      5.58 o 
 -10   5   2       17.64       29.00      8.36 o 
  -9   5   2        0.14        1.48      2.73 o 
  -8   5   2      186.22      182.50      4.91 o 
  -7   5   2      115.89      118.46      8.69 o 
  -6   5   2        0.87        1.71      1.41 o 
  -5   5   2     1558.73     1677.42     25.01 o 
  -4   5   2     2276.35     2570.38     33.90 o 
  -3   5   2      551.60      583.68     12.06 o 
  -2   5   2      157.20      139.44      5.54 o 
  -1   5   2      199.50      198.21      3.58 o 
   0   5   2        1.08        1.68      0.87 o 
   1   5   2      580.80      553.57     10.64 o 
   2   5   2       24.01       18.68      0.77 o 
   3   5   2       89.63       98.41      1.77 o 
   4   5   2     1064.99     1075.90     12.68 o 
   5   5   2      118.19      109.88      3.15 o 
   6   5   2      896.15      897.67     15.87 o 
   7   5   2     1070.25     1054.73     22.72 o 
   8   5   2       72.96       73.52      4.50 o 
   9   5   2       31.31       20.90      6.08 o 
  10   5   2        9.37        3.37      5.65 o 
  11   5   2      362.58      375.23     17.36 o 
 -12   6   2       15.22       16.29      5.38 o 
 -11   6   2        3.36        4.98      4.23 o 
 -10   6   2      198.99      203.47      9.87 o 
  -9   6   2        4.44        8.95      3.22 o 
  -8   6   2        2.14        8.62      3.48 o 
  -7   6   2      865.76      811.51     16.49 o 
  -6   6   2       32.04       32.37      4.24 o 
  -5   6   2      868.06      918.51     20.31 o 
  -4   6   2      454.40      463.43      6.87 o 
  -3   6   2        5.77        9.41      2.39 o 
  -2   6   2      107.64      101.94      1.97 o 
  -1   6   2     1102.81     1055.43     28.57 o 
   0   6   2       25.77       22.99      1.09 o 
   1   6   2      166.52      140.70      2.29 o 
   2   6   2      391.07      412.92      5.78 o 
   3   6   2     1004.73     1017.28     14.28 o 
   4   6   2       15.87       14.56      1.30 o 
   5   6   2        5.43        5.36      1.30 o 
   6   6   2        0.68        0.53      1.36 o 
   7   6   2      252.16      238.51     11.62 o 
   8   6   2     1114.58     1192.71     29.60 o 
   9   6   2        0.21        1.82      2.84 o 
  10   6   2       89.56       89.70      6.94 o 
  11   6   2        6.32       12.08      6.87 o 
 -11   7   2      714.48      783.62     27.25 o 
 -10   7   2       97.48      101.48      6.05 o 
  -9   7   2       18.98       19.90      4.12 o 
  -8   7   2       79.46       79.48      4.56 o 
  -7   7   2      149.21      154.47      5.12 o 
  -6   7   2      315.36      345.54      7.47 o 
  -5   7   2     1612.10     1675.84     26.81 o 
  -4   7   2       50.01       53.97      2.24 o 
  -3   7   2     1360.51     1382.19     21.46 o 
  -2   7   2      467.36      462.94      8.45 o 
  -1   7   2      221.63      210.64      4.67 o 
   0   7   2        1.89        2.04      0.98 o 
   1   7   2        1.29        1.69      0.72 o 
   2   7   2      262.58      254.13      4.07 o 
   3   7   2     1329.60     1297.22     19.42 o 
   4   7   2      182.01      177.42      9.12 o 
   5   7   2      500.46      506.34     18.14 o 
   6   7   2      181.05      179.55      4.73 o 
   7   7   2       44.99       42.90      2.92 o 
   8   7   2       11.54       15.51      5.00 o 
   9   7   2        5.97        0.54      3.49 o 
  10   7   2       51.93       54.09      6.11 o 
 -11   8   2       46.98       44.33      6.47 o 
 -10   8   2       72.89       67.99      5.90 o 
  -9   8   2       80.85       80.45     10.43 o 
  -8   8   2      217.64      213.13     14.77 o 
  -7   8   2      330.75      359.81      8.32 o 
  -6   8   2       87.79       68.03     10.86 o 
  -5   8   2      116.43      119.75      9.78 o 
  -4   8   2      206.95      223.24     13.03 o 
  -3   8   2       29.21       27.43      1.63 o 
  -2   8   2     1952.12     2021.51     27.38 o 
  -1   8   2      636.15      630.40     22.59 o 
   0   8   2        1.13        0.87      0.77 o 
   1   8   2      725.72      719.77     11.51 o 
   2   8   2       52.61       44.87      1.88 o 
   3   8   2        4.79        4.17      1.45 o 
   4   8   2      452.26      435.76      9.43 o 
   5   8   2        4.74        3.12      1.96 o 
   6   8   2       22.57       17.00      4.45 o 
   7   8   2      406.95      419.69     22.70 o 
   8   8   2       59.20       51.27      5.43 o 
   9   8   2     1160.15     1258.45     42.86 o 
  10   8   2      381.80      423.31     22.59 o 
 -10   9   2      147.77      151.31      8.89 o 
  -9   9   2      108.06      101.67      6.98 o 
  -8   9   2      103.82      108.51      6.61 o 
  -7   9   2       46.84       61.86      3.90 o 
  -6   9   2      309.59      360.46      8.87 o 
  -5   9   2      432.64      434.87      8.91 o 
  -4   9   2      244.12      240.11      6.05 o 
  -3   9   2      365.55      373.33      7.23 o 
  -2   9   2      564.50      572.41      9.47 o 
  -1   9   2      395.74      402.94      8.12 o 
   0   9   2        2.83        1.45      0.88 o 
   1   9   2        1.43        1.41      1.08 o 
   2   9   2      175.80      173.94     12.27 o 
   3   9   2        3.75        3.26      1.98 o 
   4   9   2      183.85      175.64      9.99 o 
   5   9   2      386.69      374.06      8.50 o 
   6   9   2      226.58      207.48     14.45 o 
   7   9   2       14.43        6.49      5.54 o 
   8   9   2       64.09       73.64      6.08 o 
   9   9   2        2.62        3.91      5.21 o 
  -9  10   2       12.65       10.70      5.42 o 
  -8  10   2       19.01       17.84      4.42 o 
  -7  10   2       29.10       22.75      6.19 o 
  -6  10   2       25.74       23.08      3.05 o 
  -5  10   2        0.91        3.43      4.02 o 
  -4  10   2       33.74       33.62      4.56 o 
  -3  10   2      288.26      293.21      8.04 o 
  -2  10   2      717.38      712.89     24.33 o 
  -1  10   2       29.16       29.35      2.07 o 
   0  10   2      158.81      160.85     11.51 o 
   1  10   2      593.05      581.65     13.89 o 
   2  10   2       53.80       49.41      3.15 o 
   3  10   2        0.57        0.44      2.08 o 
   4  10   2      350.45      337.68     17.92 o 
   5  10   2        0.01        1.64      2.07 o 
   6  10   2       72.47       78.61     11.84 o 
   7  10   2      250.69      227.45     11.73 o 
   8  10   2       61.26       49.53      8.47 o 
  -8  11   2        4.69        5.00     16.08 o 
  -7  11   2       35.44       21.47      5.65 o 
  -6  11   2       56.39       44.83      5.37 o 
  -5  11   2       18.89       13.99      3.70 o 
  -4  11   2      880.45      925.40     34.21 o 
  -3  11   2       12.43        8.45      2.37 o 
  -2  11   2      165.04      171.58      4.89 o 
  -1  11   2       28.44       28.23      5.54 o 
   0  11   2        0.27        1.65      2.09 o 
   1  11   2       14.85       14.34      5.32 o 
   2  11   2       67.24       62.54      6.95 o 
   3  11   2        0.00        2.44      5.00 o 
   4  11   2      120.67      117.27     17.05 o 
   5  11   2      455.37      454.06     12.66 o 
   6  11   2       76.96       76.52      6.71 o 
   7  11   2       27.93       30.20      6.95 o 
  -7  12   2       58.98       74.29      9.12 o 
  -6  12   2      124.51      137.10     12.60 o 
  -5  12   2      197.19      209.86     21.29 o 
  -4  12   2        2.60        0.22      3.91 o 
  -3  12   2       90.98       85.29      6.80 o 
  -2  12   2      109.72      116.60      6.58 o 
  -1  12   2      101.76      115.27      6.49 o 
   0  12   2      173.75      168.39     14.23 o 
   1  12   2       86.26       66.32      8.68 o 
   2  12   2      577.68      613.20     27.38 o 
   3  12   2      135.86      129.47     12.82 o 
   4  12   2        3.31        2.30      5.78 o 
   5  12   2       77.70       69.52      7.95 o 
   6  12   2      198.78      191.18     11.79 o 
  -5  13   2      109.93      112.45      9.38 o 
  -4  13   2      117.83      109.38      8.55 o 
  -3  13   2       17.11       11.89      5.16 o 
  -2  13   2       24.64       23.68      5.98 o 
  -1  13   2      118.90      110.86      7.82 o 
   0  13   2        0.04        1.30      9.67 o 
   1  13   2       94.58       80.37      7.72 o 
   2  13   2      115.12      123.61     10.83 o 
   3  13   2       86.23       75.80      9.53 o 
   4  13   2      783.70      830.75     59.63 o 
  -3  14   2      242.13      255.11     14.55 o 
  -2  14   2        3.11        1.37      6.28 o 
  -1  14   2       31.69       38.78      7.08 o 
   0  14   2      222.78      229.74     13.21 o 
   1  14   2       21.90       18.78      8.30 o 
   2  14   2       65.84       62.77     14.99 o 
  -3 -14   3       25.51       28.33     14.45 o 
  -2 -14   3       39.10       35.05      5.55 o 
  -1 -14   3       46.95       45.90      5.09 o 
   0 -14   3       21.31       24.72      5.86 o 
   1 -14   3      117.85      117.74      9.45 o 
   2 -14   3        1.28       -2.02      5.44 o 
  -5 -13   3        4.39       14.50      4.54 o 
  -4 -13   3      122.18      140.49      7.09 o 
  -3 -13   3       65.66       75.54     13.47 o 
  -2 -13   3      433.71      475.73     16.29 o 
  -1 -13   3        7.30        8.80      4.88 o 
   0 -13   3        0.28       -3.86      3.86 o 
   1 -13   3       53.59       57.27      5.56 o 
   2 -13   3      112.58      124.25      7.13 o 
   3 -13   3       15.52       14.14      4.28 o 
   4 -13   3      136.36      143.61     18.14 o 
   5 -13   3      258.79      297.23     20.23 o 
  -7 -12   3       19.25       21.51      6.30 o 
  -6 -12   3      153.07      148.62      6.94 o 
  -5 -12   3      198.70      228.78      8.41 o 
  -4 -12   3       41.64       42.94      7.06 o 
  -3 -12   3       12.71       16.72      4.17 o 
  -2 -12   3        0.07       -1.29      3.88 o 
  -1 -12   3       43.76       33.96      6.73 o 
   0 -12   3      123.70      121.17      6.23 o 
   1 -12   3       39.17       39.37      4.89 o 
   2 -12   3       35.26       29.06      7.28 o 
   3 -12   3      146.29      145.45      5.79 o 
   4 -12   3        3.76        8.19      3.71 o 
   5 -12   3       25.76       30.23      6.52 o 
   6 -12   3       29.65       18.55      4.64 o 
  -8 -11   3       10.51        8.05      5.38 o 
  -7 -11   3      193.07      221.41      8.47 o 
  -6 -11   3      163.00      174.66      6.99 o 
  -5 -11   3      593.81      657.59     16.08 o 
  -4 -11   3      867.81      903.53     21.20 o 
  -3 -11   3        3.13        6.52      3.89 o 
  -2 -11   3      214.18      212.00     12.27 o 
  -1 -11   3       91.14       84.84      4.47 o 
   0 -11   3        0.17       -0.51      2.13 o 
   1 -11   3       21.13       13.33      2.71 o 
   2 -11   3        0.25        0.17      2.53 o 
   3 -11   3      175.55      144.63      6.99 o 
   4 -11   3       80.70       71.53     15.53 o 
   5 -11   3       29.89       26.08      5.65 o 
   6 -11   3       41.78       39.17      5.27 o 
   7 -11   3       51.68       41.85      6.34 o 
  -9 -10   3      261.82      292.24     13.41 o 
  -8 -10   3      191.39      194.26     10.06 o 
  -7 -10   3       45.81       38.22      3.85 o 
  -6 -10   3      247.07      264.45      7.82 o 
  -5 -10   3        0.87        2.28      2.92 o 
  -4 -10   3       18.59       12.02      2.60 o 
  -3 -10   3      477.13      508.55     12.93 o 
  -2 -10   3      341.18      338.00     12.71 o 
  -1 -10   3       15.91       16.77      3.58 o 
   0 -10   3      182.21      174.24      9.99 o 
   1 -10   3       94.71       95.23      3.76 o 
   2 -10   3      689.42      745.17     21.66 o 
   3 -10   3       87.32      113.02      6.14 o 
   4 -10   3      179.61      120.67     10.21 o 
   5 -10   3      112.56      101.45      5.36 o 
   6 -10   3      106.45       98.91      6.09 o 
   7 -10   3      188.04      170.95     11.08 o 
   8 -10   3     1157.53     1234.83     40.56 o 
 -10  -9   3      398.74      403.76     14.62 o 
  -9  -9   3        2.11       -4.26      4.26 o 
  -8  -9   3      159.32      172.00      7.06 o 
  -7  -9   3       64.55       72.00      4.07 o 
  -6  -9   3       15.99       19.70      3.18 o 
  -5  -9   3      363.96      394.71      9.86 o 
  -4  -9   3        0.25       -0.96      2.72 o 
  -3  -9   3      950.59      963.20     22.39 o 
  -2  -9   3     2200.29     2311.97     46.02 o 
  -1  -9   3      213.76      189.51      4.01 o 
   0  -9   3        0.57       -1.74      1.74 o 
   1  -9   3      392.08      392.97     10.43 o 
   2  -9   3      218.99      201.67      7.27 o 
   3  -9   3       33.37       19.29      1.64 o 
   4  -9   3       38.10       38.10      4.13 o 
   5  -9   3      122.15      126.04      5.97 o 
   6  -9   3        2.97       15.15      3.80 o 
   7  -9   3       34.28       29.23      3.94 o 
   8  -9   3       11.78       14.44      5.16 o 
   9  -9   3       41.43       26.71      5.36 o 
 -11  -8   3       52.59       38.95      6.25 o 
 -10  -8   3       41.64       28.60      4.64 o 
  -9  -8   3      312.68      320.59     12.82 o 
  -8  -8   3        0.57       12.23     10.75 o 
  -7  -8   3      282.74      287.81      9.06 o 
  -6  -8   3       29.42       31.01      3.08 o 
  -5  -8   3        7.28        7.25      2.72 o 
  -4  -8   3        0.20        0.98      1.12 o 
  -3  -8   3      343.28      345.44      6.36 o 
  -2  -8   3       13.97       13.63      1.25 o 
  -1  -8   3     2223.81     2234.58     44.42 o 
   0  -8   3      715.76      725.81     13.02 o 
   1  -8   3      972.98     1010.79     24.93 o 
   2  -8   3      137.87      136.16      4.36 o 
   3  -8   3      706.74      673.63     14.33 o 
   4  -8   3      101.64      110.67      7.82 o 
   5  -8   3      731.91      678.65     14.94 o 
   6  -8   3      127.85      118.42      7.06 o 
   7  -8   3      324.30      327.99     22.38 o 
   8  -8   3      198.74      204.72     11.84 o 
   9  -8   3        0.01       -3.96      3.96 o 
  10  -8   3      394.15      389.80     14.56 o 
 -11  -7   3      681.36      720.17     24.86 o 
 -10  -7   3       11.07        3.75      4.68 o 
  -9  -7   3       86.18       81.99      6.38 o 
  -8  -7   3        1.27        3.97      1.93 o 
  -7  -7   3       25.32       31.32      3.91 o 
  -6  -7   3      341.52      378.54     20.85 o 
  -5  -7   3      324.80      323.97      6.40 o 
  -4  -7   3       18.87       13.19      1.12 o 
  -3  -7   3      144.58      126.68      2.97 o 
  -2  -7   3        0.37        0.62      0.79 o 
  -1  -7   3      644.14      604.24     10.13 o 
   0  -7   3        0.70        0.76      0.95 o 
   1  -7   3        0.53        0.49      1.63 o 
   2  -7   3      196.71      178.31      4.38 o 
   3  -7   3       13.57        8.24      1.30 o 
   4  -7   3      126.58      135.60      3.90 o 
   5  -7   3        0.06       -1.62      2.07 o 
   6  -7   3      162.46      186.82      5.22 o 
   7  -7   3       39.70       40.39      3.30 o 
   8  -7   3       10.29        8.24      2.69 o 
   9  -7   3       10.78        5.57      6.52 o 
  10  -7   3        0.36       -3.91      3.91 o 
 -12  -6   3       21.61       24.98      7.60 o 
 -11  -6   3       27.39       30.74      6.94 o 
 -10  -6   3      481.12      489.35     25.42 o 
  -9  -6   3       63.31       66.95      4.67 o 
  -8  -6   3      159.01      158.15     10.97 o 
  -7  -6   3      355.77      307.10      9.34 o 
  -6  -6   3      101.65       99.91      6.08 o 
  -5  -6   3       59.08       37.00      2.93 o 
  -4  -6   3       70.23       70.68      1.72 o 
  -3  -6   3        1.63        3.74      0.58 o 
  -2  -6   3     1837.14     1877.60     26.48 o 
  -1  -6   3     2522.06     2560.88     36.28 o 
   0  -6   3     8094.88     8353.52    134.13 o 
   1  -6   3     2305.44     2396.41     35.95 o 
   2  -6   3       98.92       94.88      2.09 o 
   3  -6   3        3.38        4.58      1.19 o 
   4  -6   3       15.05        9.66      1.36 o 
   5  -6   3        5.81        5.62      1.36 o 
   6  -6   3      569.11      514.21      8.97 o 
   7  -6   3      195.97      200.00     11.62 o 
   8  -6   3       61.44       54.71      3.58 o 
   9  -6   3      306.16      318.89     12.17 o 
  10  -6   3       42.63       32.49      4.38 o 
  11  -6   3       70.58       54.96      6.19 o 
 -12  -5   3      223.78      204.85     22.81 o 
 -11  -5   3       32.24       37.09      7.71 o 
 -10  -5   3        0.20        1.85      2.21 o 
  -9  -5   3      217.84      232.22     11.51 o 
  -8  -5   3      153.52      159.75      5.87 o 
  -7  -5   3      108.34      116.71      5.21 o 
  -6  -5   3        5.16        8.69      1.30 o 
  -5  -5   3        9.28        6.45      3.48 o 
  -4  -5   3       89.19       68.47      1.85 o 
  -3  -5   3     2296.70     2310.30     25.00 o 
  -2  -5   3      773.14      862.87     10.98 o 
  -1  -5   3        2.92        7.54      1.30 o 
   0  -5   3        3.64        2.74      0.98 o 
   1  -5   3      117.66      148.88      3.15 o 
   2  -5   3      333.75      332.96      8.47 o 
   3  -5   3        6.34        3.16      0.99 o 
   4  -5   3       45.02       38.09      1.45 o 
   5  -5   3      202.14      201.38      4.01 o 
   6  -5   3       22.76       25.38      2.06 o 
   7  -5   3       99.76      101.23      3.84 o 
   8  -5   3      242.39      245.43      8.47 o 
   9  -5   3       19.97       14.97      6.84 o 
  10  -5   3      115.77      108.99      5.81 o 
  11  -5   3      168.69      145.98      7.97 o 
 -12  -4   3        9.90       13.93      5.12 o 
 -11  -4   3      274.06      291.67     10.91 o 
 -10  -4   3      140.30      134.00      8.04 o 
  -9  -4   3       65.47       72.72      4.56 o 
  -8  -4   3      333.49      333.70      7.17 o 
  -7  -4   3     1582.95     1600.00     25.97 o 
  -6  -4   3       46.58       59.93      2.22 o 
  -5  -4   3      111.93      109.70      5.97 o 
  -4  -4   3        0.47        0.22      0.65 o 
  -3  -4   3      192.66      198.57      2.93 o 
  -2  -4   3     4310.48     4566.53    134.36 o 
  -1  -4   3     1434.89     1537.87     19.24 o 
   0  -4   3     2502.54     2502.73     30.84 o 
   1  -4   3        4.45       12.25      0.68 o 
   2  -4   3      431.36      439.96      7.82 o 
   3  -4   3      765.38      752.16     19.12 o 
   4  -4   3       18.70       21.54      1.25 o 
   5  -4   3       87.56       70.82      2.61 o 
   6  -4   3     1559.18     1609.44     29.11 o 
   7  -4   3      924.14      902.60     17.05 o 
   8  -4   3      268.15      262.99      6.47 o 
   9  -4   3        9.73        8.95      3.43 o 
  10  -4   3       48.26       39.66      4.75 o 
  11  -4   3       10.98        8.66      7.60 o 
 -13  -3   3      160.31      169.78     11.15 o 
 -12  -3   3       35.61       33.95      5.64 o 
 -11  -3   3      560.01      608.59     28.68 o 
 -10  -3   3       38.93       38.73     10.54 o 
  -9  -3   3      231.37      239.13      6.50 o 
  -8  -3   3       70.36       59.72      1.82 o 
  -7  -3   3        5.03        7.02      1.04 o 
  -6  -3   3       63.45       56.62      4.89 o 
  -5  -3   3      503.85      585.18     12.27 o 
  -4  -3   3     2222.08     2239.46     38.45 o 
  -3  -3   3     2262.47     2358.91     62.13 o 
  -2  -3   3       19.02       16.68      0.98 o 
  -1  -3   3     2225.36     2203.25     53.01 o 
   0  -3   3        3.81        4.24      0.54 o 
   1  -3   3      881.62      894.41     11.47 o 
   2  -3   3      141.15      114.79      1.98 o 
   3  -3   3      293.59      275.95      3.68 o 
   4  -3   3      802.27      774.70     10.70 o 
   5  -3   3      492.47      467.05      6.48 o 
   6  -3   3       22.01       18.77      1.81 o 
   7  -3   3      445.52      453.83      9.48 o 
   8  -3   3       82.90       78.80      7.39 o 
   9  -3   3      335.45      333.01      9.80 o 
  10  -3   3      722.71      760.84     21.17 o 
  11  -3   3       86.18       80.48      6.28 o 
  12  -3   3       71.82       65.33      7.82 o 
 -13  -2   3        8.00       15.29      5.79 o 
 -12  -2   3        2.46       -4.33      6.95 o 
 -11  -2   3       39.24       41.64      8.47 o 
 -10  -2   3       94.31      100.42      4.56 o 
  -9  -2   3        0.76       12.99      4.45 o 
  -8  -2   3      741.07      707.90     13.65 o 
  -7  -2   3      280.51      304.83     15.64 o 
  -6  -2   3     1320.40     1309.58     19.46 o 
  -5  -2   3     1542.20     1580.76     34.76 o 
  -4  -2   3      193.47      195.76      4.56 o 
  -3  -2   3      297.74      277.94      3.37 o 
  -2  -2   3     2183.39     2152.10     58.76 o 
  -1  -2   3      154.60      143.82      2.13 o 
   0  -2   3        0.24        0.98      0.33 o 
   1  -2   3      524.77      516.26      6.58 o 
   2  -2   3     2278.17     2243.26     40.62 o 
   3  -2   3      153.25      153.20      2.24 o 
   4  -2   3        6.37        4.70      0.68 o 
   5  -2   3        8.34       13.37      1.85 o 
   6  -2   3      888.11      843.05     14.30 o 
   7  -2   3      631.81      641.42     15.54 o 
   8  -2   3        4.38        4.78      3.26 o 
   9  -2   3       64.25       63.07      4.42 o 
  10  -2   3      148.46      137.52      6.87 o 
  11  -2   3      108.42      103.27      6.73 o 
  12  -2   3        0.49       -4.40      6.58 o 
 -13  -1   3      321.67      328.68     16.84 o 
 -12  -1   3      244.55      253.21     16.62 o 
 -11  -1   3       47.19       40.61      4.44 o 
 -10  -1   3      660.45      685.16     16.71 o 
  -9  -1   3      102.85       99.25      3.91 o 
  -8  -1   3       26.49       28.03      5.21 o 
  -7  -1   3      306.22      316.30      5.89 o 
  -6  -1   3      367.89      391.46      8.04 o 
  -5  -1   3      332.90      311.71     13.69 o 
  -4  -1   3      248.25      214.19      5.43 o 
  -3  -1   3      234.38      246.82      3.91 o 
  -2  -1   3     2907.55     2847.25     64.41 o 
  -1  -1   3        2.84        5.52      0.36 o 
   0  -1   3       15.55       15.49      0.52 o 
   1  -1   3      187.09      184.09      2.50 o 
   2  -1   3      886.90      881.11     12.17 o 
   3  -1   3       75.67       96.46      1.61 o 
   4  -1   3     1391.24     1345.05     15.92 o 
   5  -1   3       44.77       49.01      4.13 o 
   6  -1   3     1176.99     1186.59     22.50 o 
   7  -1   3      363.03      354.68      7.87 o 
   8  -1   3      364.90      380.68     10.26 o 
   9  -1   3     1254.48     1309.53     26.62 o 
  10  -1   3      695.98      714.49     20.20 o 
  11  -1   3        6.20        2.14      4.68 o 
  12  -1   3      140.52      127.25     16.29 o 
 -13   0   3        1.11       -0.78      6.87 o 
 -12   0   3      102.81      101.14      7.55 o 
 -11   0   3        9.51        6.83      3.80 o 
 -10   0   3        6.92        3.42      2.40 o 
  -9   0   3     1267.03     1268.34     26.93 o 
  -8   0   3      728.82      708.18     15.21 o 
  -7   0   3      281.45      272.52      7.93 o 
  -6   0   3      150.05      138.87      3.58 o 
  -5   0   3      278.80      267.73      6.63 o 
  -4   0   3      794.65      907.18     11.84 o 
  -3   0   3      203.49      219.97      2.61 o 
  -2   0   3     5905.49     5980.12     78.74 o 
  -1   0   3     5624.28     5274.55     70.84 o 
   0   0   3    12501.36    12199.75    324.85 o 
   1   0   3      356.19      338.79      5.00 o 
   2   0   3      124.41      111.93      1.67 o 
   3   0   3     3123.09     3303.86     77.34 o 
   4   0   3      696.45      820.83      9.60 o 
   5   0   3      312.73      348.80      5.07 o 
   6   0   3       36.06       32.98      2.07 o 
   7   0   3       53.44       34.36      2.38 o 
   8   0   3        0.90        3.76      4.34 o 
   9   0   3       18.05       18.47      3.28 o 
  10   0   3      126.99      143.31      6.09 o 
  11   0   3      132.20      129.23      8.87 o 
  12   0   3        4.97        1.24      6.58 o 
 -13   1   3      298.52      314.30     25.53 o 
 -12   1   3       15.33       15.47      4.77 o 
 -11   1   3      162.11      160.40      7.79 o 
 -10   1   3       44.28       55.16      6.73 o 
  -9   1   3       90.36       98.90      4.21 o 
  -8   1   3       53.91       54.40      2.81 o 
  -7   1   3        8.98        8.32      1.70 o 
  -6   1   3      417.09      422.82      7.79 o 
  -5   1   3      865.33      870.71     28.02 o 
  -4   1   3     1950.73     2092.89     59.96 o 
  -3   1   3       26.18       25.05      1.63 o 
  -2   1   3     1038.17     1078.20     13.73 o 
  -1   1   3       35.27       32.50      0.68 o 
   0   1   3        2.95        3.33      0.36 o 
   1   1   3      107.06       99.48      1.76 o 
   2   1   3     1009.90      980.46     13.02 o 
   3   1   3     2742.13     2805.89     41.93 o 
   4   1   3     1398.13     1382.19     23.46 o 
   5   1   3      565.85      609.28      8.23 o 
   6   1   3      819.67      788.53     13.65 o 
   7   1   3        0.58        1.27      0.95 o 
   8   1   3      279.65      281.92      8.22 o 
   9   1   3       72.46       70.11      4.53 o 
  10   1   3       10.20        7.92      3.28 o 
  11   1   3      149.49      152.91     11.51 o 
  12   1   3      242.15      278.81     14.67 o 
 -13   2   3        0.66       -1.13      5.22 o 
 -12   2   3        3.33        5.83      4.50 o 
 -11   2   3       62.87       62.84      6.58 o 
 -10   2   3      214.72      220.31     11.51 o 
  -9   2   3     1546.05     1564.66     31.39 o 
  -8   2   3       64.22       59.77      5.00 o 
  -7   2   3      154.86      146.24      3.80 o 
  -6   2   3      981.05     1003.83     20.20 o 
  -5   2   3       74.50       82.14      1.56 o 
  -4   2   3       69.19       68.19      3.04 o 
  -3   2   3       21.40       24.12      0.77 o 
  -2   2   3     1565.03     1648.11     19.03 o 
  -1   2   3        5.21        2.94      0.31 o 
   0   2   3      457.87      437.60      7.71 o 
   1   2   3      208.29      188.58      7.60 o 
   2   2   3     2666.75     2691.59     68.54 o 
   3   2   3     5155.08     5658.16    129.58 o 
   4   2   3      882.45      962.05     21.94 o 
   5   2   3        0.74       -0.36      1.09 o 
   6   2   3     2100.32     2292.82     34.48 o 
   7   2   3      152.45      167.96      4.01 o 
   8   2   3      152.80      163.95     10.97 o 
   9   2   3       80.40       80.44      4.78 o 
  10   2   3        1.58        1.52      2.61 o 
  11   2   3      173.52      188.20     10.29 o 
  12   2   3       21.18       24.73     15.10 o 
 -13   3   3      147.90      136.98     10.85 o 
 -12   3   3        0.16        2.43      5.12 o 
 -11   3   3       22.86       39.67      7.60 o 
 -10   3   3      206.95      211.42      8.25 o 
  -9   3   3        0.19        3.42      1.51 o 
  -8   3   3        0.02        1.84      1.25 o 
  -7   3   3      190.25      190.01      3.91 o 
  -6   3   3      205.49      208.23      3.69 o 
  -5   3   3     1163.77     1164.29     27.70 o 
  -4   3   3      294.44      295.11      3.81 o 
  -3   3   3     1984.00     2068.23     24.17 o 
  -2   3   3     1384.60     1435.05     18.83 o 
  -1   3   3       17.96       15.57      0.77 o 
   0   3   3        9.87        9.21      1.09 o 
   1   3   3      330.23      316.08      6.95 o 
   2   3   3     1305.28     1353.70     44.21 o 
   3   3   3      888.02      936.44     12.60 o 
   4   3   3       71.65       59.48      1.63 o 
   5   3   3     2244.24     2216.96     34.57 o 
   6   3   3      888.55      841.93     15.21 o 
   7   3   3      115.96      129.44      9.02 o 
   8   3   3       48.63       35.45      3.28 o 
   9   3   3       32.50       31.64      6.84 o 
  10   3   3       20.74       13.92      3.08 o 
  11   3   3      443.02      506.93     19.57 o 
  12   3   3        7.99       -2.17      9.34 o 
 -12   4   3        0.83        4.99      6.75 o 
 -11   4   3        0.39        5.05      4.99 o 
 -10   4   3      248.68      251.25      9.88 o 
  -9   4   3       45.60       40.72     13.03 o 
  -8   4   3      668.70      632.54     11.69 o 
  -7   4   3     1568.91     1626.11     26.43 o 
  -6   4   3       52.73       45.73      1.64 o 
  -5   4   3      609.89      615.64      9.45 o 
  -4   4   3       86.81       93.90      2.28 o 
  -3   4   3        3.54        4.09      0.68 o 
  -2   4   3       11.15        5.04      0.39 o 
  -1   4   3      689.06      668.56     50.29 o 
   0   4   3       62.27       57.34      1.41 o 
   1   4   3     1018.49     1039.03     18.14 o 
   2   4   3      542.97      539.84     11.62 o 
   3   4   3      678.88      704.78     17.27 o 
   4   4   3      471.92      507.00      6.98 o 
   5   4   3     1066.14     1112.84     19.67 o 
   6   4   3       45.37       40.58      4.67 o 
   7   4   3      372.83      388.53     10.21 o 
   8   4   3       79.00       69.94      5.54 o 
   9   4   3       36.30       33.57      4.67 o 
  10   4   3      145.03      134.96     15.86 o 
  11   4   3       13.51        0.96      5.17 o 
 -12   5   3      173.82      167.85     36.39 o 
 -11   5   3      395.97      425.90     15.17 o 
 -10   5   3       14.73        8.95      4.07 o 
  -9   5   3        4.24        5.62      2.28 o 
  -8   5   3       60.53       66.13      5.97 o 
  -7   5   3      158.78      153.85     10.21 o 
  -6   5   3     2592.36     2700.92     41.74 o 
  -5   5   3       13.20       14.33      1.12 o 
  -4   5   3      982.45     1011.96     23.68 o 
  -3   5   3      488.44      521.09      6.75 o 
  -2   5   3      111.26       98.77      2.93 o 
  -1   5   3     1061.56     1074.16     39.32 o 
   0   5   3        3.19        2.77      0.65 o 
   1   5   3      643.00      693.47      7.91 o 
   2   5   3      259.66      241.50      3.58 o 
   3   5   3      383.50      355.88      5.58 o 
   4   5   3      550.32      541.30      7.88 o 
   5   5   3     2719.69     2743.81     46.34 o 
   6   5   3       58.47       53.96      2.93 o 
   7   5   3      163.59      154.47      5.54 o 
   8   5   3       63.92       62.50      5.00 o 
   9   5   3        6.40        3.44      2.79 o 
  10   5   3       16.63        8.58      4.89 o 
  11   5   3        0.50        1.79     13.69 o 
 -12   6   3       74.25       44.99      7.97 o 
 -11   6   3      109.33      103.37      8.75 o 
 -10   6   3      206.34      218.29     10.33 o 
  -9   6   3      162.39      168.73      7.31 o 
  -8   6   3      698.31      724.99     17.01 o 
  -7   6   3      107.87      108.97      8.15 o 
  -6   6   3      454.26      431.09      9.29 o 
  -5   6   3        3.37        1.81      3.37 o 
  -4   6   3       51.00       51.87      3.91 o 
  -3   6   3     1290.57     1266.91     26.61 o 
  -2   6   3      308.87      314.54      5.42 o 
  -1   6   3      512.70      528.75      9.12 o 
   0   6   3      437.20      425.50      5.90 o 
   1   6   3     1241.73     1257.12     17.39 o 
   2   6   3       72.23       67.94      1.61 o 
   3   6   3       51.68       51.80      2.82 o 
   4   6   3       24.06       20.81      1.57 o 
   5   6   3      115.23      115.13      3.91 o 
   6   6   3      210.63      202.79      8.36 o 
   7   6   3       95.79      100.00     11.19 o 
   8   6   3       60.14       63.64      4.47 o 
   9   6   3     1291.61     1485.68     39.60 o 
  10   6   3       43.53       45.82      7.71 o 
  11   6   3       67.61       79.25     11.21 o 
 -11   7   3       46.42       51.00      7.07 o 
 -10   7   3       16.58       16.47      5.26 o 
  -9   7   3        0.12        0.83      3.61 o 
  -8   7   3       62.68       56.05      8.91 o 
  -7   7   3      302.68      332.47      8.69 o 
  -6   7   3       19.60       20.82      3.04 o 
  -5   7   3     1261.21     1344.47     30.30 o 
  -4   7   3      697.92      671.87     10.54 o 
  -3   7   3      452.41      436.25      7.57 o 
  -2   7   3      227.96      216.72      3.97 o 
  -1   7   3       50.16       43.82      2.93 o 
   0   7   3        0.91        0.94      0.58 o 
   1   7   3        2.30        3.21      0.88 o 
   2   7   3      191.29      187.82      9.45 o 
   3   7   3       50.31       35.47      2.72 o 
   4   7   3      851.29      838.18     12.67 o 
   5   7   3      432.49      429.77     10.83 o 
   6   7   3       20.87       21.67      6.95 o 
   7   7   3       53.78       43.84      3.49 o 
   8   7   3       25.55       22.12      3.58 o 
   9   7   3       10.99        9.50      8.80 o 
  10   7   3      157.19      160.40     13.36 o 
 -11   8   3        2.57        3.83     10.75 o 
 -10   8   3      262.29      255.44     16.13 o 
  -9   8   3      110.88      126.50      6.52 o 
  -8   8   3      642.66      694.75     15.87 o 
  -7   8   3       20.76       27.61      2.57 o 
  -6   8   3      380.15      363.07     12.06 o 
  -5   8   3      444.78      430.79     16.18 o 
  -4   8   3      448.90      415.26      7.46 o 
  -3   8   3       39.55       35.71      1.78 o 
  -2   8   3       54.76       49.99      1.48 o 
  -1   8   3        8.31        8.50      1.09 o 
   0   8   3     1574.48     1582.08     22.32 o 
   1   8   3      410.37      409.17     16.62 o 
   2   8   3       18.55       12.97      1.45 o 
   3   8   3       12.98       12.61      1.54 o 
   4   8   3      130.61      124.56      4.02 o 
   5   8   3        1.37        1.38      2.72 o 
   6   8   3       10.67        6.74      6.30 o 
   7   8   3       66.50       57.89      7.17 o 
   8   8   3     1453.48     1620.36     49.10 o 
   9   8   3      205.58      225.25     11.74 o 
 -10   9   3      125.22      132.51      9.86 o 
  -9   9   3       61.06       52.32      6.84 o 
  -8   9   3       32.52       32.51      3.46 o 
  -7   9   3       90.54       96.07      6.52 o 
  -6   9   3        4.96        5.52      3.04 o 
  -5   9   3      293.04      285.66      7.17 o 
  -4   9   3      357.04      365.33      8.09 o 
  -3   9   3      214.27      203.92      6.30 o 
  -2   9   3      256.44      268.00      5.38 o 
  -1   9   3      272.78      286.05      5.46 o 
   0   9   3        0.46        1.50      1.19 o 
   1   9   3      164.86      163.69      7.39 o 
   2   9   3       12.24        7.97      1.61 o 
   3   9   3      282.73      286.38     14.34 o 
   4   9   3      219.78      211.53      6.21 o 
   5   9   3      288.47      286.94      8.52 o 
   6   9   3       43.72       38.42      4.08 o 
   7   9   3      223.23      228.33     17.92 o 
   8   9   3       48.77       38.67      5.21 o 
   9   9   3      187.89      194.86     12.82 o 
  -9  10   3       87.31       80.60     13.58 o 
  -8  10   3      204.16      233.37     11.27 o 
  -7  10   3       21.36       15.85      4.02 o 
  -6  10   3      208.20      222.16      6.67 o 
  -5  10   3      614.61      615.71     14.77 o 
  -4  10   3       13.09        9.69      6.63 o 
  -3  10   3        5.89        5.14      3.80 o 
  -2  10   3      170.52      171.60      5.87 o 
  -1  10   3      710.23      729.17     16.29 o 
   0  10   3       90.51       91.96      3.65 o 
   1  10   3      125.06      130.20      4.86 o 
   2  10   3      758.80      791.27     22.03 o 
   3  10   3        0.38        1.33      2.82 o 
   4  10   3       76.24       65.81      4.24 o 
   5  10   3       42.52       40.62      5.87 o 
   6  10   3       15.81       12.79      3.36 o 
   7  10   3      198.24      217.60     12.71 o 
   8  10   3      263.81      253.95     23.68 o 
  -8  11   3       58.45       53.16      7.68 o 
  -7  11   3       66.96       50.66      7.28 o 
  -6  11   3       95.42       89.80      6.22 o 
  -5  11   3      779.43      816.04     25.39 o 
  -4  11   3      133.09      133.46      7.51 o 
  -3  11   3       10.52       12.88      3.65 o 
  -2  11   3      157.85      144.93      7.36 o 
  -1  11   3       24.55       28.02      4.22 o 
   0  11   3        1.15       -5.54      5.54 o 
   1  11   3       92.44       94.31      6.99 o 
   2  11   3      183.03      168.22     16.73 o 
   3  11   3      126.00      120.61      9.02 o 
   4  11   3      277.98      302.53     15.82 o 
   5  11   3       30.17       29.43      5.09 o 
   6  11   3      161.59      154.59     19.66 o 
   7  11   3        7.79       13.32      5.69 o 
  -7  12   3      358.39      362.60     24.00 o 
  -6  12   3      123.29      139.57     25.85 o 
  -5  12   3        9.26       -0.53      4.80 o 
  -4  12   3        0.00       -1.67      4.77 o 
  -3  12   3       50.15       45.45      6.23 o 
  -2  12   3      491.65      497.12     22.27 o 
  -1  12   3      385.45      402.90     14.18 o 
   0  12   3       78.24       69.74     10.21 o 
   1  12   3      163.11      155.11      9.88 o 
   2  12   3       34.22       19.35      6.00 o 
   3  12   3       11.23       13.03      8.69 o 
   4  12   3       53.72       37.40      7.35 o 
   5  12   3       47.34       34.56      6.52 o 
   6  12   3      217.82      212.31     12.56 o 
  -5  13   3      210.83      224.84     12.43 o 
  -4  13   3        1.30       -3.82     13.03 o 
  -3  13   3      242.18      237.91     13.34 o 
  -2  13   3      142.53      144.88      9.30 o 
  -1  13   3       50.08       46.25      6.12 o 
   0  13   3        1.69       -5.87      5.87 o 
   1  13   3       12.58        1.57      6.45 o 
   2  13   3       79.80       66.54      9.08 o 
   3  13   3       50.77       53.65      9.36 o 
   4  13   3       24.69       18.41      7.35 o 
  -2  14   3       44.37       32.75      6.68 o 
  -1  14   3      234.82      230.77     14.01 o 
   0  14   3        5.88        3.72      5.72 o 
  -2 -14   4        9.37        8.26      9.99 o 
  -1 -14   4       16.03       15.70     11.40 o 
   0 -14   4      142.87      168.77     18.57 o 
   1 -14   4       71.36       79.77      8.36 o 
  -5 -13   4      196.02      210.89      9.19 o 
  -4 -13   4      375.30      357.01     27.81 o 
  -3 -13   4       36.34       28.56      4.64 o 
  -2 -13   4      153.39      151.98     14.66 o 
  -1 -13   4       35.14       50.57      6.00 o 
   0 -13   4        0.23       -2.07      9.45 o 
   1 -13   4       30.54       19.93      9.34 o 
   2 -13   4       56.86       45.06      4.88 o 
   3 -13   4       45.85       33.08     10.32 o 
   4 -13   4       91.22       76.32     10.66 o 
  -7 -12   4       61.92       43.57      8.58 o 
  -6 -12   4        4.91       11.12      4.45 o 
  -5 -12   4       66.29       65.01      8.25 o 
  -4 -12   4        0.01        1.17      2.97 o 
  -3 -12   4      105.99      103.76      5.15 o 
  -2 -12   4       14.16       18.46      4.12 o 
  -1 -12   4      143.71      147.98      7.23 o 
   0 -12   4      693.30      765.29     25.53 o 
   1 -12   4        5.06        1.91      3.70 o 
   2 -12   4      562.24      629.81     17.99 o 
   3 -12   4        6.33        5.99      4.06 o 
   4 -12   4      130.11      121.56     10.21 o 
   5 -12   4       42.12       37.88      8.69 o 
   6 -12   4        1.10        4.11      4.77 o 
  -8 -11   4        7.80        9.26      7.15 o 
  -7 -11   4       50.17       41.34      4.69 o 
  -6 -11   4      165.62      196.39     14.45 o 
  -5 -11   4      872.67      951.97     21.75 o 
  -4 -11   4       20.74       27.78      5.54 o 
  -3 -11   4      459.40      447.48     29.54 o 
  -2 -11   4        0.12        0.16      2.93 o 
  -1 -11   4        4.71        1.90      7.82 o 
   0 -11   4        0.42        2.72      2.66 o 
   1 -11   4       37.29       34.46      4.02 o 
   2 -11   4        0.55        2.15      2.49 o 
   3 -11   4      533.43      529.36     16.91 o 
   4 -11   4      587.50      589.73     17.81 o 
   5 -11   4      100.79      114.69     22.70 o 
   6 -11   4      309.29      313.26     12.04 o 
   7 -11   4      137.63      129.87      9.08 o 
  -9 -10   4      186.55      180.74     12.33 o 
  -8 -10   4       15.07        9.15      5.54 o 
  -7 -10   4       27.53       29.00      3.84 o 
  -6 -10   4       12.68        6.67      3.17 o 
  -5 -10   4       68.80       79.42      4.36 o 
  -4 -10   4      157.84      153.07      5.27 o 
  -3 -10   4        0.22       -0.14      2.87 o 
  -2 -10   4      579.52      604.58     16.11 o 
  -1 -10   4      364.59      383.40     10.22 o 
   0 -10   4      189.54      195.12      6.05 o 
   1 -10   4      222.64      247.74      8.69 o 
   2 -10   4        0.15       -1.47      2.06 o 
   3 -10   4        0.67        2.90      4.67 o 
   4 -10   4        6.56        7.56     11.30 o 
   5 -10   4        0.33       -1.77      3.23 o 
   6 -10   4      245.29      233.08      8.45 o 
   7 -10   4      446.82      475.47     15.84 o 
   8 -10   4      111.19      119.31     24.66 o 
 -10  -9   4       66.20       65.50      8.25 o 
  -9  -9   4       29.42       26.44      5.95 o 
  -8  -9   4        2.65        4.30      4.22 o 
  -7  -9   4       26.34       28.55      4.56 o 
  -6  -9   4      388.17      428.70     11.12 o 
  -5  -9   4       19.27       15.14      2.85 o 
  -4  -9   4      253.43      241.76      7.04 o 
  -3  -9   4        1.84        3.48      1.94 o 
  -2  -9   4      104.33       94.84      3.84 o 
  -1  -9   4       14.40       10.34      1.67 o 
   0  -9   4        0.69       -1.76      1.76 o 
   1  -9   4      510.01      506.92     10.85 o 
   2  -9   4      130.70      123.68      4.42 o 
   3  -9   4      441.36      469.47     11.94 o 
   4  -9   4       62.05       55.17      8.04 o 
   5  -9   4      442.99      508.92     15.86 o 
   6  -9   4      510.48      512.40     14.57 o 
   7  -9   4       13.44       12.80      3.67 o 
   8  -9   4       94.77       80.45     12.38 o 
   9  -9   4        0.38        1.96      5.42 o 
 -11  -8   4       29.06       29.94      6.34 o 
 -10  -8   4      251.77      264.77     12.84 o 
  -9  -8   4       19.39       18.15      5.87 o 
  -8  -8   4       62.82       47.01      5.10 o 
  -7  -8   4       38.82       44.68      3.68 o 
  -6  -8   4       34.12       41.55      4.02 o 
  -5  -8   4      240.37      254.95      7.04 o 
  -4  -8   4       30.85       15.48      0.82 o 
  -3  -8   4     1523.64     1552.16     25.05 o 
  -2  -8   4       81.10       84.87      2.61 o 
  -1  -8   4       12.23        9.64      1.41 o 
   0  -8   4      501.23      496.53      8.35 o 
   1  -8   4      203.65      187.29      4.17 o 
   2  -8   4      398.51      358.34      9.78 o 
   3  -8   4        5.24       10.12      1.72 o 
   4  -8   4       93.83       82.47      3.52 o 
   5  -8   4       27.48       23.38      2.50 o 
   6  -8   4      193.43      176.92     11.95 o 
   7  -8   4        0.59       -0.05      3.48 o 
   8  -8   4       86.02       80.04      9.78 o 
   9  -8   4      385.04      406.04     15.03 o 
 -11  -7   4       12.24       13.78      5.10 o 
 -10  -7   4      434.47      449.14     18.95 o 
  -9  -7   4      132.70      162.30     15.42 o 
  -8  -7   4       69.62       56.81      4.66 o 
  -7  -7   4      304.40      296.09      7.78 o 
  -6  -7   4      341.74      343.58     11.30 o 
  -5  -7   4       23.35       12.65      2.72 o 
  -4  -7   4      216.37      191.36      3.58 o 
  -3  -7   4       17.61       17.72      1.76 o 
  -2  -7   4       89.74       78.83      2.01 o 
  -1  -7   4      163.29      147.47      3.21 o 
   0  -7   4        0.03       -0.22      0.88 o 
   1  -7   4        1.68        0.75      1.14 o 
   2  -7   4      983.84     1028.28     17.32 o 
   3  -7   4        3.00        2.57      1.30 o 
   4  -7   4       12.56        6.23      2.17 o 
   5  -7   4      453.32      475.54     10.28 o 
   6  -7   4        8.93        9.72      3.58 o 
   7  -7   4      571.58      575.70     19.77 o 
   8  -7   4      307.55      320.78      8.29 o 
   9  -7   4       14.58        9.34      3.01 o 
  10  -7   4      316.25      305.66     11.06 o 
 -12  -6   4       29.27       28.98      6.23 o 
 -11  -6   4       14.72       13.04     11.73 o 
 -10  -6   4        8.89        0.06      5.65 o 
  -9  -6   4      102.66       91.38      4.78 o 
  -8  -6   4       95.52      105.08      4.21 o 
  -7  -6   4      949.13      935.19     17.83 o 
  -6  -6   4      362.89      407.32      7.70 o 
  -5  -6   4        3.59        1.25      0.99 o 
  -4  -6   4      281.55      267.82      5.32 o 
  -3  -6   4        1.35       -0.50      1.04 o 
  -2  -6   4      127.86      118.69      3.08 o 
  -1  -6   4       88.12       88.05      1.82 o 
   0  -6   4       81.04       53.52      1.61 o 
   1  -6   4      572.09      548.43      8.34 o 
   2  -6   4       13.39       18.36      1.20 o 
   3  -6   4      261.92      262.54      5.18 o 
   4  -6   4       30.52       27.55      2.28 o 
   5  -6   4     1357.48     1360.52     21.60 o 
   6  -6   4      539.08      542.50     15.86 o 
   7  -6   4       67.94       64.51      3.59 o 
   8  -6   4      109.46      115.87      4.68 o 
   9  -6   4      401.59      434.71     11.47 o 
  10  -6   4       17.98       21.29      4.38 o 
 -12  -5   4      321.81      285.01     25.63 o 
 -11  -5   4       27.18       27.37      4.98 o 
 -10  -5   4      433.52      461.90     12.24 o 
  -9  -5   4      184.17      192.89      5.74 o 
  -8  -5   4        1.37       -0.05      1.41 o 
  -7  -5   4      243.18      238.04      5.35 o 
  -6  -5   4      417.55      437.46      7.82 o 
  -5  -5   4      297.57      296.22      5.20 o 
  -4  -5   4     1789.19     1835.24     45.84 o 
  -3  -5   4      175.27      174.65      3.37 o 
  -2  -5   4      243.11      231.35      9.99 o 
  -1  -5   4      510.26      518.43      8.40 o 
   0  -5   4        5.08        4.45      0.98 o 
   1  -5   4      742.01      742.26     12.38 o 
   2  -5   4       26.58       21.45      1.20 o 
   3  -5   4       34.30       40.05      1.56 o 
   4  -5   4     1203.80     1191.50     18.08 o 
   5  -5   4      395.64      379.47      6.84 o 
   6  -5   4        0.02       -1.30      1.30 o 
   7  -5   4       13.05       10.96      2.60 o 
   8  -5   4       83.13       78.02      4.05 o 
   9  -5   4       56.21       62.73      6.30 o 
  10  -5   4      140.19      130.99      6.22 o 
  11  -5   4      145.86      149.35      9.28 o 
 -12  -4   4      322.03      318.90     24.33 o 
 -11  -4   4       29.59       30.35      3.37 o 
 -10  -4   4        0.63        3.91      2.70 o 
  -9  -4   4       33.36       31.11      4.34 o 
  -8  -4   4      347.14      357.83     10.86 o 
  -7  -4   4      625.18      671.94     13.14 o 
  -6  -4   4     1790.47     1823.53     27.91 o 
  -5  -4   4      111.84      101.67      2.01 o 
  -4  -4   4       23.67       21.31      0.92 o 
  -3  -4   4      747.34      756.07     22.38 o 
  -2  -4   4      726.81      741.47      9.96 o 
  -1  -4   4       57.00       41.93      0.92 o 
   0  -4   4       24.53       10.34      0.68 o 
   1  -4   4       55.91       57.17      1.36 o 
   2  -4   4      331.48      314.11      4.73 o 
   3  -4   4      184.69      164.59      3.01 o 
   4  -4   4       21.51       18.39      2.06 o 
   5  -4   4       37.80       31.79      1.96 o 
   6  -4   4       17.23       14.12      0.83 o 
   7  -4   4      318.13      307.81      7.39 o 
   8  -4   4      152.39      156.02      5.02 o 
   9  -4   4      199.24      195.58      6.63 o 
  10  -4   4       59.59       52.09      4.73 o 
  11  -4   4       75.79       64.77      8.80 o 
 -13  -3   4      355.07      324.98     31.06 o 
 -12  -3   4        5.22        6.50      4.68 o 
 -11  -3   4      368.84      385.67     13.79 o 
 -10  -3   4       94.16       98.38      4.45 o 
  -9  -3   4       28.80       28.98      2.83 o 
  -8  -3   4       24.91       22.95      2.12 o 
  -7  -3   4      655.76      676.74     11.22 o 
  -6  -3   4      408.13      421.47      6.51 o 
  -5  -3   4      693.41      699.16      9.88 o 
  -4  -3   4       67.26       78.97      1.38 o 
  -3  -3   4      612.57      635.97     21.83 o 
  -2  -3   4      254.38      222.96      4.02 o 
  -1  -3   4      357.15      364.69      4.33 o 
   0  -3   4        0.00        0.11      0.46 o 
   1  -3   4      231.84      245.89      5.11 o 
   2  -3   4       35.05       35.36      2.50 o 
   3  -3   4     1832.34     1835.29     22.95 o 
   4  -3   4     1020.69     1020.62     12.99 o 
   5  -3   4        1.61        0.36      1.09 o 
   6  -3   4      159.30      157.82      4.56 o 
   7  -3   4      137.79      119.62      4.34 o 
   8  -3   4      168.00      167.93      9.67 o 
   9  -3   4      581.28      597.88     33.67 o 
  10  -3   4        0.39        3.46      5.65 o 
  11  -3   4       78.28       65.30     15.53 o 
 -13  -2   4      120.41      117.51     10.75 o 
 -12  -2   4      174.71      180.33     12.17 o 
 -11  -2   4       35.50       35.35      4.58 o 
 -10  -2   4       76.36       76.48      4.02 o 
  -9  -2   4      673.14      665.27     12.17 o 
  -8  -2   4        6.79        8.41      1.56 o 
  -7  -2   4     1429.52     1400.99     22.70 o 
  -6  -2   4      791.49      781.85     12.83 o 
  -5  -2   4        2.61        2.62      0.46 o 
  -4  -2   4        8.18       10.19      0.98 o 
  -3  -2   4       21.12       21.75      0.68 o 
  -2  -2   4     1672.70     1659.46     20.21 o 
  -1  -2   4     1989.04     1920.06     24.95 o 
   0  -2   4      872.99      845.78     11.84 o 
   1  -2   4      654.43      621.43      9.67 o 
   2  -2   4     1142.88     1152.04     15.32 o 
   3  -2   4       37.63       38.80      1.08 o 
   4  -2   4       21.89       20.86      1.12 o 
   5  -2   4       32.58       37.65      2.06 o 
   6  -2   4       85.00       92.43      2.92 o 
   7  -2   4       20.69       14.38      2.60 o 
   8  -2   4       17.61       19.40      2.92 o 
   9  -2   4        1.55       -2.32      3.80 o 
  10  -2   4      498.21      540.27     17.23 o 
  11  -2   4      324.45      308.20     27.26 o 
 -13  -1   4        0.09        8.45      6.26 o 
 -12  -1   4       89.29       93.68     23.57 o 
 -11  -1   4      221.72      252.79      9.90 o 
 -10  -1   4       44.75       51.42     16.18 o 
  -9  -1   4      184.09      184.75     10.54 o 
  -8  -1   4        8.48        7.44      4.13 o 
  -7  -1   4      228.94      228.13      6.73 o 
  -6  -1   4      603.34      593.08      9.40 o 
  -5  -1   4       73.83       51.47      1.52 o 
  -4  -1   4      249.00      269.66     14.12 o 
  -3  -1   4      517.09      480.44     13.69 o 
  -2  -1   4     1058.56     1056.64     12.55 o 
  -1  -1   4      513.94      498.06      6.16 o 
   0  -1   4        0.91        0.65      0.46 o 
   1  -1   4     1216.59     1196.23     14.59 o 
   2  -1   4      263.23      285.80      8.25 o 
   3  -1   4     1406.82     1397.25     17.04 o 
   4  -1   4      239.73      239.72      5.87 o 
   5  -1   4      145.03      136.96      5.00 o 
   6  -1   4      519.56      485.36     10.86 o 
   7  -1   4     1204.09     1206.09     23.91 o 
   8  -1   4      130.70      124.85     10.10 o 
   9  -1   4        0.49       -0.87      2.81 o 
  10  -1   4       87.69       77.97     10.43 o 
  11  -1   4      259.05      272.43     13.29 o 
 -13   0   4      172.22      174.09     11.53 o 
 -12   0   4       29.06       38.43     11.95 o 
 -11   0   4        6.03       -4.34      4.34 o 
 -10   0   4      732.65      726.28     18.28 o 
  -9   0   4      289.82      297.30     29.00 o 
  -8   0   4      303.61      276.84     12.27 o 
  -7   0   4      405.53      382.57      7.15 o 
  -6   0   4      122.71      120.82      3.80 o 
  -5   0   4      185.07      197.17      7.39 o 
  -4   0   4       17.85       18.34      1.41 o 
  -3   0   4     2866.40     3118.87     57.46 o 
  -2   0   4      213.66      189.51      2.44 o 
  -1   0   4     1687.01     1578.67     20.09 o 
   0   0   4       66.21       75.21      1.30 o 
   1   0   4     3678.13     3635.66     48.69 o 
   2   0   4      274.45      251.96      8.58 o 
   3   0   4     1422.08     1480.45     17.05 o 
   4   0   4       76.85       75.80      1.74 o 
   5   0   4       80.05       75.95      1.72 o 
   6   0   4        6.43        4.80      1.74 o 
   7   0   4     1236.10     1266.67     30.27 o 
   8   0   4      592.68      580.32     14.96 o 
   9   0   4        2.02        1.18      2.40 o 
  10   0   4      577.28      610.95     19.52 o 
  11   0   4        8.99        1.40      5.53 o 
 -13   1   4       15.78       14.55      6.00 o 
 -12   1   4      118.29      132.95      8.75 o 
 -11   1   4      202.56      226.34      9.32 o 
 -10   1   4        3.44        2.27      2.43 o 
  -9   1   4       55.82       54.15      9.88 o 
  -8   1   4      282.02      253.77     11.30 o 
  -7   1   4        0.81       -0.76      1.77 o 
  -6   1   4       31.11       34.56      1.85 o 
  -5   1   4      110.80       97.47      2.06 o 
  -4   1   4      380.94      377.69      9.45 o 
  -3   1   4     5875.76     6154.74     90.32 o 
  -2   1   4     1491.41     1456.80     18.74 o 
  -1   1   4      416.39      396.52     10.86 o 
   0   1   4       14.23       13.81      1.30 o 
   1   1   4       14.96       14.93      0.56 o 
   2   1   4     5291.45     5584.01    144.79 o 
   3   1   4     3815.58     4177.05     55.82 o 
   4   1   4        0.24       -0.54      0.61 o 
   5   1   4       11.18        6.88      1.63 o 
   6   1   4        0.10       -0.06      0.83 o 
   7   1   4        4.33        6.58      1.08 o 
   8   1   4      504.60      484.93     12.92 o 
   9   1   4        7.48        3.01      3.13 o 
  10   1   4      307.97      348.67     13.90 o 
  11   1   4      262.26      279.74     14.43 o 
 -13   2   4      152.75      124.93     10.79 o 
 -12   2   4        8.29        7.16      6.02 o 
 -11   2   4       34.51       29.37      5.67 o 
 -10   2   4       33.91       33.00      2.87 o 
  -9   2   4      925.93      893.96     17.99 o 
  -8   2   4     1980.34     1999.46     41.85 o 
  -7   2   4      135.24      142.60      4.56 o 
  -6   2   4        0.04        0.33      0.92 o 
  -5   2   4      484.79      482.23     15.86 o 
  -4   2   4     2721.65     3061.50     81.35 o 
  -3   2   4     4147.86     4672.57     66.26 o 
  -2   2   4     2780.47     2826.18     35.07 o 
  -1   2   4        9.05        7.57      0.43 o 
   0   2   4      713.52      700.67     18.47 o 
   1   2   4      660.16      621.94     28.02 o 
   2   2   4     4644.28     4929.66     65.61 o 
   3   2   4      120.02      112.78      2.13 o 
   4   2   4      202.08      199.44      3.49 o 
   5   2   4      555.09      596.71     11.62 o 
   6   2   4      348.44      348.83     14.66 o 
   7   2   4      476.11      519.34     11.73 o 
   8   2   4       80.14       79.35      4.58 o 
   9   2   4      385.14      395.37     18.25 o 
  10   2   4      204.34      214.31      8.71 o 
  11   2   4       21.16       34.04      5.87 o 
 -13   3   4       42.92       40.86      8.48 o 
 -12   3   4      280.35      294.11     13.42 o 
 -11   3   4       74.75       83.16     10.75 o 
 -10   3   4       21.81       16.96      7.71 o 
  -9   3   4       26.27       22.34      1.92 o 
  -8   3   4      278.70      271.37      7.39 o 
  -7   3   4        1.35        2.44      2.39 o 
  -6   3   4      268.29      240.89      4.18 o 
  -5   3   4        7.61       10.14      2.72 o 
  -4   3   4     1602.44     1670.69     18.48 o 
  -3   3   4      610.54      630.70      7.46 o 
  -2   3   4     1128.15     1172.10     21.29 o 
  -1   3   4      880.57      865.02     13.13 o 
   0   3   4        3.08        2.82      0.39 o 
   1   3   4      403.68      395.20     10.21 o 
   2   3   4       20.62       17.76      0.75 o 
   3   3   4        4.62        3.43      0.68 o 
   4   3   4     1724.91     1759.60     35.74 o 
   5   3   4      224.55      193.02      7.49 o 
   6   3   4      217.35      245.06      6.84 o 
   7   3   4        4.61        0.76      1.51 o 
   8   3   4       52.50       41.61      3.74 o 
   9   3   4       12.89        9.80      4.90 o 
  10   3   4       85.94       82.34      7.98 o 
  11   3   4       16.85       10.92      5.71 o 
 -12   4   4      106.12      108.78     20.20 o 
 -11   4   4      150.71      146.95     11.73 o 
 -10   4   4       42.70       40.67      8.80 o 
  -9   4   4      758.53      730.22     17.49 o 
  -8   4   4       43.82       46.38      4.78 o 
  -7   4   4      276.09      271.04     14.55 o 
  -6   4   4      170.92      178.57      3.33 o 
  -5   4   4      680.19      669.63      8.88 o 
  -4   4   4      507.84      553.85     12.60 o 
  -3   4   4     2215.14     2298.08     31.93 o 
  -2   4   4      748.15      741.64     13.47 o 
  -1   4   4      161.16      177.91      2.97 o 
   0   4   4     2103.66     2161.23     75.60 o 
   1   4   4       80.34       57.93      1.30 o 
   2   4   4       68.45       61.35      3.26 o 
   3   4   4      106.64       76.74      2.17 o 
   4   4   4       13.16       12.93      1.52 o 
   5   4   4      116.48      102.49      5.00 o 
   6   4   4      830.87      876.51     16.57 o 
   7   4   4        8.78        8.28      2.22 o 
   8   4   4      284.11      318.46     10.33 o 
   9   4   4      491.55      521.61     20.35 o 
  10   4   4       54.18       55.60      8.25 o 
  11   4   4       21.41       23.73      7.21 o 
 -12   5   4      348.06      358.69     16.13 o 
 -11   5   4       33.17       38.48      5.84 o 
 -10   5   4       99.26       99.32     11.51 o 
  -9   5   4      692.60      678.56     15.64 o 
  -8   5   4        2.08        2.05      2.28 o 
  -7   5   4      399.90      407.11      8.23 o 
  -6   5   4       38.88       33.52      2.17 o 
  -5   5   4      754.39      754.07     24.44 o 
  -4   5   4     1475.56     1537.10     24.66 o 
  -3   5   4      163.84      143.64      2.48 o 
  -2   5   4      209.78      198.09      2.54 o 
  -1   5   4       97.86      120.49      3.69 o 
   0   5   4        0.27        1.85      1.08 o 
   1   5   4      109.98      122.98      2.17 o 
   2   5   4      301.15      277.56      4.37 o 
   3   5   4        0.07        0.14      1.12 o 
   4   5   4      383.09      358.50      6.73 o 
   5   5   4       10.60        7.20      1.74 o 
   6   5   4      561.62      546.31     12.62 o 
   7   5   4       26.01       25.00      2.65 o 
   8   5   4       62.95       62.12      4.67 o 
   9   5   4       15.30        8.63      8.58 o 
  10   5   4      178.56      186.89     17.49 o 
 -12   6   4      123.79      127.36     10.16 o 
 -11   6   4        0.41        2.87      9.02 o 
 -10   6   4        0.98       -5.19     14.88 o 
  -9   6   4      563.65      607.97     31.83 o 
  -8   6   4       58.59       69.33      8.58 o 
  -7   6   4      407.10      414.38      9.24 o 
  -6   6   4       33.19       29.82      2.61 o 
  -5   6   4      209.70      208.46      4.74 o 
  -4   6   4       47.58       47.32      2.82 o 
  -3   6   4       54.99       53.62      1.96 o 
  -2   6   4       81.54       77.01      1.96 o 
  -1   6   4      441.27      434.71      8.28 o 
   0   6   4      716.04      699.60     12.26 o 
   1   6   4        3.60        2.61      0.78 o 
   2   6   4      206.96      211.10      3.68 o 
   3   6   4      443.43      446.72      7.84 o 
   4   6   4       18.15       13.63      1.57 o 
   5   6   4      787.89      795.61     15.71 o 
   6   6   4      174.66      171.97      8.80 o 
   7   6   4        3.12       -0.33      2.72 o 
   8   6   4      753.22      879.06     46.38 o 
   9   6   4       13.53       10.98      5.87 o 
  10   6   4        8.14        5.75      9.99 o 
 -11   7   4      267.64      288.57     14.51 o 
 -10   7   4      156.53      130.68     10.68 o 
  -9   7   4        2.74       -0.02      2.81 o 
  -8   7   4      695.17      698.18     19.99 o 
  -7   7   4      260.17      233.78     20.09 o 
  -6   7   4       49.45       48.11      2.60 o 
  -5   7   4      423.30      420.38     14.01 o 
  -4   7   4      423.67      425.56      7.17 o 
  -3   7   4      741.19      694.19     10.45 o 
  -2   7   4      279.87      277.06      4.41 o 
  -1   7   4      220.92      211.78      4.01 o 
   0   7   4        4.07        4.29      0.62 o 
   1   7   4      379.84      354.38      8.69 o 
   2   7   4      174.05      169.23      5.32 o 
   3   7   4      187.15      171.07      3.97 o 
   4   7   4      519.31      490.82     14.23 o 
   5   7   4      279.15      256.65      7.30 o 
   6   7   4      317.34      293.87     10.75 o 
   7   7   4        0.02        1.54      2.24 o 
   8   7   4        0.03       -1.49      3.42 o 
   9   7   4       12.11        9.93      5.54 o 
  10   7   4      308.24      305.93     16.67 o 
 -11   8   4       27.49       27.12      6.18 o 
 -10   8   4      278.54      281.27     27.26 o 
  -9   8   4      259.09      295.78     31.83 o 
  -8   8   4        0.48        0.01      2.93 o 
  -7   8   4      330.47      330.23     12.71 o 
  -6   8   4      174.37      178.40      7.28 o 
  -5   8   4       50.90       47.84      2.65 o 
  -4   8   4      324.00      307.55      7.93 o 
  -3   8   4        4.49        5.90      2.39 o 
  -2   8   4       75.93       69.82      1.85 o 
  -1   8   4      598.70      610.81     17.38 o 
   0   8   4       27.14       25.31      1.17 o 
   1   8   4       31.75       33.32      1.51 o 
   2   8   4      453.32      454.40     10.57 o 
   3   8   4       28.01       26.51      2.81 o 
   4   8   4        4.67        2.81      3.42 o 
   5   8   4        1.08       -1.27      2.38 o 
   6   8   4       19.73       11.21      3.25 o 
   7   8   4      229.24      222.66     10.86 o 
   8   8   4      137.37      113.43     15.21 o 
   9   8   4       57.96       39.97      9.99 o 
 -10   9   4       39.00       26.42      8.60 o 
  -9   9   4       21.14       30.81     14.99 o 
  -8   9   4       36.56       29.08      3.49 o 
  -7   9   4        0.67        1.33      2.60 o 
  -6   9   4       42.37       39.71      5.54 o 
  -5   9   4      429.21      426.71     12.93 o 
  -4   9   4       60.82       48.82      2.81 o 
  -3   9   4      392.62      405.29      9.88 o 
  -2   9   4       71.76       71.85      2.57 o 
  -1   9   4       20.18       21.74      1.85 o 
   0   9   4        1.23        2.81      1.52 o 
   1   9   4        4.95        4.97      3.37 o 
   2   9   4       91.86      105.59      7.17 o 
   3   9   4      381.27      375.91     21.94 o 
   4   9   4       35.40       30.55      3.65 o 
   5   9   4      427.52      422.03     24.44 o 
   6   9   4      107.60      111.28      9.88 o 
   7   9   4        2.11       -2.71      3.29 o 
   8   9   4       34.66       31.80      8.15 o 
  -9  10   4       52.30       45.20      8.67 o 
  -8  10   4       53.36       44.22      8.58 o 
  -7  10   4      437.09      477.74     34.76 o 
  -6  10   4       45.86       32.40      3.42 o 
  -5  10   4       34.92       27.77      3.49 o 
  -4  10   4      488.97      493.41     17.16 o 
  -3  10   4        1.64        7.30      2.97 o 
  -2  10   4      405.80      412.75     11.51 o 
  -1  10   4      136.17      134.07      6.95 o 
   0  10   4        0.03        2.29      2.93 o 
   1  10   4      207.54      219.23     10.86 o 
   2  10   4      959.58      987.45     35.21 o 
   3  10   4      238.01      222.05     19.55 o 
   4  10   4       10.90        6.14      3.58 o 
   5  10   4        2.43       -1.66      2.63 o 
   6  10   4       17.88       15.76      4.70 o 
   7  10   4       78.37       63.72      8.57 o 
  -8  11   4       82.40       72.60      8.64 o 
  -7  11   4      584.63      599.68     23.35 o 
  -6  11   4      260.29      235.74     10.27 o 
  -5  11   4      204.73      185.41      7.25 o 
  -4  11   4       21.57       24.00      5.32 o 
  -3  11   4       84.04       86.20     11.30 o 
  -2  11   4      173.72      170.85      7.68 o 
  -1  11   4       52.44       44.59      6.52 o 
   0  11   4        0.35        8.21      4.70 o 
   1  11   4        3.44        0.05      5.91 o 
   2  11   4       30.14       18.59      6.60 o 
   3  11   4       41.53       23.01      7.06 o 
   4  11   4        0.34        0.04      7.06 o 
   5  11   4      252.37      245.69     11.87 o 
   6  11   4       40.87       30.22      5.85 o 
  -7  12   4      101.30       97.37     13.69 o 
  -6  12   4      128.62      127.58      8.95 o 
  -5  12   4      156.28      139.63     12.60 o 
  -4  12   4       32.34       21.67      5.81 o 
  -3  12   4        5.31        1.78      3.91 o 
  -2  12   4       38.16       34.49      4.79 o 
  -1  12   4       67.98       65.43     11.40 o 
   0  12   4        4.69       13.30      7.17 o 
   1  12   4      487.22      490.45     25.32 o 
   2  12   4      181.74      151.53     17.16 o 
   3  12   4      188.43      207.36     14.90 o 
   4  12   4       42.97       34.05      7.95 o 
   5  12   4        0.00        3.61      5.69 o 
  -5  13   4       38.99       31.57      8.16 o 
  -4  13   4      776.60      831.62     34.04 o 
  -3  13   4       16.48        7.82      5.78 o 
  -2  13   4       97.48       68.80      7.14 o 
  -1  13   4        7.28        1.73      4.68 o 
   0  13   4        1.74        6.45      6.30 o 
   1  13   4       63.68       46.17      7.79 o 
   2  13   4        0.36        4.24     17.05 o 
   3  13   4      105.37       78.70     10.16 o 
  -5 -13   5      152.23      147.54      7.59 o 
  -4 -13   5       49.14       54.55      5.16 o 
  -3 -13   5      114.69      121.34     12.71 o 
  -2 -13   5       31.26       16.37      6.13 o 
  -1 -13   5      269.98      276.55     11.99 o 
   0 -13   5        0.57       -3.38      8.69 o 
   1 -13   5      248.52      245.48     10.88 o 
   2 -13   5       31.72       45.39      6.80 o 
   3 -13   5       66.17       56.74      7.44 o 
  -7 -12   5        5.58        7.42      6.57 o 
  -6 -12   5        1.77       -4.39      5.32 o 
  -5 -12   5       38.24       44.50      8.36 o 
  -4 -12   5       16.84       10.39      6.08 o 
  -3 -12   5       14.78       11.27      3.38 o 
  -2 -12   5      637.50      709.27     21.98 o 
  -1 -12   5      300.59      327.05     13.36 o 
   0 -12   5      296.54      336.01     14.55 o 
   1 -12   5      550.36      592.89     17.75 o 
   2 -12   5       33.43       41.23      5.76 o 
   3 -12   5        1.65        2.82      4.26 o 
   4 -12   5        0.20       -0.02      7.60 o 
   5 -12   5        1.15        3.68      7.21 o 
  -8 -11   5       32.08       34.90      6.52 o 
  -7 -11   5       10.91        9.74      6.41 o 
  -6 -11   5       41.61       35.40      4.05 o 
  -5 -11   5       63.80       64.06      4.23 o 
  -4 -11   5       29.21       25.70      5.43 o 
  -3 -11   5      189.29      188.70      7.14 o 
  -2 -11   5        1.62       -1.61      3.05 o 
  -1 -11   5       63.78       46.36      4.37 o 
   0 -11   5        0.00       -3.45      3.45 o 
   1 -11   5       11.29        1.45      2.99 o 
   2 -11   5      113.33      126.36      6.57 o 
   3 -11   5        0.56        2.91      3.62 o 
   4 -11   5      517.14      521.80     18.05 o 
   5 -11   5      201.70      186.63      9.88 o 
   6 -11   5        0.38        0.49      8.47 o 
  -9 -10   5       24.68       21.71      6.98 o 
  -8 -10   5      547.70      617.72     20.82 o 
  -7 -10   5       28.89       24.45      3.74 o 
  -6 -10   5       11.22       21.80      5.11 o 
  -5 -10   5      137.15      125.80      7.60 o 
  -4 -10   5      134.88       97.18     10.54 o 
  -3 -10   5       68.95       93.87     11.95 o 
  -2 -10   5        3.44        7.60      2.96 o 
  -1 -10   5        0.32        1.36      2.63 o 
   0 -10   5      936.93     1000.01     23.09 o 
   1 -10   5      225.17      191.36      6.95 o 
   2 -10   5        5.17       11.11     11.62 o 
   3 -10   5      263.65      255.96     13.25 o 
   4 -10   5       27.39       22.85      3.81 o 
   5 -10   5       33.45       21.42      4.43 o 
   6 -10   5       23.01       11.07      9.78 o 
   7 -10   5       20.39       19.25      4.45 o 
 -10  -9   5       19.78       17.74      5.37 o 
  -9  -9   5       44.19       43.86      6.80 o 
  -8  -9   5       37.75       33.55      4.70 o 
  -7  -9   5       54.88       44.33      7.82 o 
  -6  -9   5       30.95       27.24      8.04 o 
  -5  -9   5        0.42       -1.94      2.50 o 
  -4  -9   5      104.86       90.78      4.11 o 
  -3  -9   5       19.47       26.89      2.85 o 
  -2  -9   5      104.77      103.50      5.54 o 
  -1  -9   5      374.85      393.15      9.08 o 
   0  -9   5        0.89        0.98      1.23 o 
   1  -9   5       13.69       17.51      3.37 o 
   2  -9   5       64.23       76.90      3.38 o 
   3  -9   5      692.47      694.92     15.50 o 
   4  -9   5      148.99      158.38     10.21 o 
   5  -9   5      249.38      253.81      8.20 o 
   6  -9   5       93.22       72.61      5.28 o 
   7  -9   5       58.96       52.99      8.25 o 
   8  -9   5        0.65       -3.18     11.40 o 
 -11  -8   5       44.88       49.93      8.13 o 
 -10  -8   5        5.21        5.13      4.59 o 
  -9  -8   5      315.96      337.81     13.86 o 
  -8  -8   5      373.74      374.05     11.93 o 
  -7  -8   5       11.00        3.48      2.92 o 
  -6  -8   5      596.79      578.70     13.78 o 
  -5  -8   5      354.79      301.26      7.33 o 
  -4  -8   5      172.17      170.91      4.75 o 
  -3  -8   5        2.37       -1.56      1.56 o 
  -2  -8   5      440.67      403.95      8.98 o 
  -1  -8   5       87.82       81.04      4.13 o 
   0  -8   5     1796.99     1721.67     27.39 o 
   1  -8   5      117.23      106.60      5.97 o 
   2  -8   5      478.11      479.63     10.60 o 
   3  -8   5       35.19       30.69      2.72 o 
   4  -8   5        0.14       -0.52      2.13 o 
   5  -8   5      194.35      181.76      7.71 o 
   6  -8   5        0.09        1.41      2.76 o 
   7  -8   5      434.43      433.10     20.96 o 
   8  -8   5      256.14      296.67     12.70 o 
   9  -8   5       63.30       47.24      5.65 o 
 -11  -7   5       71.29       61.27      7.34 o 
 -10  -7   5      329.03      350.77     17.38 o 
  -9  -7   5       61.17       62.21      5.43 o 
  -8  -7   5      689.48      684.58     21.40 o 
  -7  -7   5      228.55      226.95      7.19 o 
  -6  -7   5       86.90       69.23      3.80 o 
  -5  -7   5       86.16       88.15      3.39 o 
  -4  -7   5      150.93      151.86      4.30 o 
  -3  -7   5       54.06       42.42      2.15 o 
  -2  -7   5      963.86     1008.69     16.83 o 
  -1  -7   5      491.02      470.64      7.64 o 
   0  -7   5        1.42        2.11      1.04 o 
   1  -7   5      432.61      426.15      7.79 o 
   2  -7   5       95.76      104.31      3.03 o 
   3  -7   5      111.44      108.30      8.36 o 
   4  -7   5      483.19      465.20     10.72 o 
   5  -7   5      106.95      102.99      4.27 o 
   6  -7   5      731.61      735.73     16.07 o 
   7  -7   5        3.28       -2.76      2.76 o 
   8  -7   5      156.64      158.09      6.58 o 
   9  -7   5      121.61      101.97      6.32 o 
 -12  -6   5       29.76       26.13      7.36 o 
 -11  -6   5       96.60       92.86      9.12 o 
 -10  -6   5       17.98       18.75      7.17 o 
  -9  -6   5      179.20      197.12      8.39 o 
  -8  -6   5      341.58      320.88     10.79 o 
  -7  -6   5      639.08      656.86     13.38 o 
  -6  -6   5      369.27      312.94     15.53 o 
  -5  -6   5       39.42       28.06      2.22 o 
  -4  -6   5        1.92        1.60      1.30 o 
  -3  -6   5      159.62      163.97      3.74 o 
  -2  -6   5       56.56       63.92      2.07 o 
  -1  -6   5     1166.00     1134.93     17.43 o 
   0  -6   5      591.98      598.74     12.82 o 
   1  -6   5      469.32      451.80      9.12 o 
   2  -6   5        5.38        2.06      3.04 o 
   3  -6   5       19.21       14.95      1.45 o 
   4  -6   5        0.07       -2.07      2.07 o 
   5  -6   5      191.06      204.53      5.78 o 
   6  -6   5      235.90      209.75      5.22 o 
   7  -6   5      103.53      112.03      4.91 o 
   8  -6   5      133.27      126.34      5.53 o 
   9  -6   5        1.75       -0.31      3.59 o 
  10  -6   5      275.52      277.09     10.81 o 
 -12  -5   5      154.34      152.51     17.81 o 
 -11  -5   5       78.63       58.97      6.43 o 
 -10  -5   5      193.49      206.03      9.08 o 
  -9  -5   5       28.44       19.52      2.64 o 
  -8  -5   5       71.81       73.16      3.00 o 
  -7  -5   5      285.13      284.19      5.89 o 
  -6  -5   5      151.40      162.47      3.80 o 
  -5  -5   5      232.46      220.45      6.19 o 
  -4  -5   5      378.97      355.92      6.21 o 
  -3  -5   5       55.91       40.62      2.28 o 
  -2  -5   5       93.63       83.10      2.24 o 
  -1  -5   5      408.82      400.22      5.66 o 
   0  -5   5        5.66        5.01      0.98 o 
   1  -5   5       64.41       59.56      1.67 o 
   2  -5   5      289.01      277.19      4.69 o 
   3  -5   5     1023.41     1004.91     14.77 o 
   4  -5   5     1928.43     1930.16     38.34 o 
   5  -5   5      144.89      136.83      3.74 o 
   6  -5   5      156.94      155.85      5.00 o 
   7  -5   5      139.16      133.04      4.68 o 
   8  -5   5        0.56        2.43      2.93 o 
   9  -5   5       13.16       12.06      3.32 o 
  10  -5   5       19.04       16.20      7.28 o 
 -12  -4   5       85.57       61.91     10.64 o 
 -11  -4   5       15.71        8.97      3.72 o 
 -10  -4   5      635.23      681.49     27.48 o 
  -9  -4   5      281.95      271.54      7.49 o 
  -8  -4   5      327.98      317.12      7.05 o 
  -7  -4   5     1713.38     1690.50     24.56 o 
  -6  -4   5      123.56      109.08      2.40 o 
  -5  -4   5       96.55       75.01      3.04 o 
  -4  -4   5       19.54       19.82      1.63 o 
  -3  -4   5      568.96      530.12     17.60 o 
  -2  -4   5      227.24      206.23      3.34 o 
  -1  -4   5      783.46      741.83     10.32 o 
   0  -4   5      256.59      270.19      4.14 o 
   1  -4   5      462.49      434.13      6.94 o 
   2  -4   5      292.09      312.52      6.63 o 
   3  -4   5       19.47       21.89      1.52 o 
   4  -4   5     1523.66     1604.18     22.07 o 
   5  -4   5      257.54      259.92      4.80 o 
   6  -4   5        5.54        4.55      3.26 o 
   7  -4   5      112.11      109.95      4.07 o 
   8  -4   5        2.51        2.51      2.71 o 
   9  -4   5      574.19      589.69     31.83 o 
  10  -4   5       14.34       11.48      3.90 o 
  11  -4   5        3.13        3.94      5.16 o 
 -13  -3   5      129.99      121.87     15.64 o 
 -12  -3   5       30.53       32.34      4.54 o 
 -11  -3   5       60.58       49.98      3.97 o 
 -10  -3   5      188.61      183.59      5.34 o 
  -9  -3   5       32.02       30.25      2.93 o 
  -8  -3   5       16.79       11.11      2.50 o 
  -7  -3   5      192.90      185.12      4.30 o 
  -6  -3   5      417.29      404.04      6.18 o 
  -5  -3   5      154.15      137.86      2.53 o 
  -4  -3   5      557.41      537.10      6.51 o 
  -3  -3   5     2781.40     2754.29     73.86 o 
  -2  -3   5       85.13       86.73      1.63 o 
  -1  -3   5       87.77       97.66      1.67 o 
   0  -3   5        0.13        0.97      2.06 o 
   1  -3   5       76.96       74.63      1.69 o 
   2  -3   5       80.22       79.86      5.21 o 
   3  -3   5      378.65      355.45      5.17 o 
   4  -3   5       83.27       77.65      2.26 o 
   5  -3   5     1749.96     1716.50     23.61 o 
   6  -3   5     1381.43     1396.06     19.07 o 
   7  -3   5        3.68        0.43      2.15 o 
   8  -3   5      296.85      298.79      8.67 o 
   9  -3   5       21.73       20.65      7.49 o 
  10  -3   5       17.09       12.42      4.88 o 
  11  -3   5      128.03      121.41      8.74 o 
 -13  -2   5       62.73       48.42      7.35 o 
 -12  -2   5      272.72      279.59     12.54 o 
 -11  -2   5      353.23      371.44     21.72 o 
 -10  -2   5      789.83      785.47     16.67 o 
  -9  -2   5       33.22       27.57      2.50 o 
  -8  -2   5      182.33      172.19      6.63 o 
  -7  -2   5     1173.37     1175.26     18.63 o 
  -6  -2   5      207.23      209.38      4.24 o 
  -5  -2   5       15.10       17.46      1.02 o 
  -4  -2   5        4.29        3.66      0.68 o 
  -3  -2   5       25.15       22.36      0.98 o 
  -2  -2   5      987.59      982.84     20.64 o 
  -1  -2   5       74.62       76.35      1.36 o 
   0  -2   5      939.24      930.49     15.86 o 
   1  -2   5      585.67      551.36      6.73 o 
   2  -2   5      348.73      332.22     10.97 o 
   3  -2   5      678.08      686.63      9.27 o 
   4  -2   5       23.68       19.70      1.20 o 
   5  -2   5       33.15       29.61      1.34 o 
   6  -2   5      497.64      520.23      8.76 o 
   7  -2   5     1092.21     1097.31     25.31 o 
   8  -2   5       46.78       40.86      7.60 o 
   9  -2   5        1.45       -0.28      3.29 o 
  10  -2   5      157.54      167.93     14.01 o 
  11  -2   5       12.60       11.62      4.93 o 
 -13  -1   5       33.45       34.50      9.12 o 
 -12  -1   5       29.23       23.27      5.42 o 
 -11  -1   5      348.99      377.88     13.94 o 
 -10  -1   5        0.26        2.77      2.65 o 
  -9  -1   5      184.68      182.83      5.01 o 
  -8  -1   5      576.65      586.18      9.99 o 
  -7  -1   5      695.72      677.66     11.01 o 
  -6  -1   5     1550.48     1580.05     27.61 o 
  -5  -1   5      169.74      167.73      2.87 o 
  -4  -1   5     1314.53     1272.44     24.55 o 
  -3  -1   5     1834.39     1903.04     53.98 o 
  -2  -1   5      400.85      428.83      5.32 o 
  -1  -1   5     2280.80     2294.43     27.14 o 
   0  -1   5        0.66        1.19      0.76 o 
   1  -1   5     1361.41     1406.01     17.00 o 
   2  -1   5     2939.39     3026.84     38.99 o 
   3  -1   5      949.29      944.01     14.03 o 
   4  -1   5      131.81      123.80      2.76 o 
   5  -1   5      767.42      767.89     12.20 o 
   6  -1   5       46.37       32.66      6.63 o 
   7  -1   5     1622.17     1585.53     37.33 o 
   8  -1   5      204.64      189.46      6.80 o 
   9  -1   5        5.13        3.93      4.80 o 
  10  -1   5      499.27      563.79     57.68 o 
  11  -1   5       46.79       23.64      7.30 o 
 -13   0   5       23.42       14.90      5.42 o 
 -12   0   5       89.53       73.91      6.59 o 
 -11   0   5      114.99       99.65      6.34 o 
 -10   0   5       88.47       79.33      7.17 o 
  -9   0   5       22.84       18.41      5.87 o 
  -8   0   5      629.88      626.00     10.79 o 
  -7   0   5       43.32       39.63      3.48 o 
  -6   0   5      864.23      838.70     19.23 o 
  -5   0   5      218.58      251.51      5.97 o 
  -4   0   5      589.85      696.63     21.61 o 
  -3   0   5     1750.94     1794.60     22.16 o 
  -2   0   5      307.41      274.69      3.55 o 
  -1   0   5     1644.30     1724.90     20.24 o 
   0   0   5      658.63      724.72      9.59 o 
   1   0   5      110.82      162.98      2.73 o 
   2   0   5     2261.61     2309.37     32.04 o 
   3   0   5        4.24        8.65      1.12 o 
   4   0   5      504.42      514.99      7.41 o 
   5   0   5      161.10      160.25      5.65 o 
   6   0   5      452.12      435.20      9.12 o 
   7   0   5       19.34       19.97      1.51 o 
   8   0   5      146.66      136.91      5.83 o 
   9   0   5      282.50      322.53     19.33 o 
  10   0   5       50.90       58.82      6.52 o 
  11   0   5      133.08      150.58      9.69 o 
 -13   1   5      178.32      179.61     10.77 o 
 -12   1   5      121.93      124.64      7.62 o 
 -11   1   5       16.52       16.06      4.16 o 
 -10   1   5      192.73      200.12     14.23 o 
  -9   1   5        2.67       -0.73      2.07 o 
  -8   1   5      116.22      104.71      4.38 o 
  -7   1   5      435.54      401.41      7.51 o 
  -6   1   5      283.90      279.26      7.82 o 
  -5   1   5     1057.13     1087.46     31.50 o 
  -4   1   5     1691.07     1710.92     39.54 o 
  -3   1   5     1032.32     1170.21     26.61 o 
  -2   1   5     5956.49     6156.25    104.03 o 
  -1   1   5      797.35      795.29     20.96 o 
   0   1   5        6.97        6.86      0.61 o 
   1   1   5     2213.92     2307.24     66.37 o 
   2   1   5      368.09      356.86      7.39 o 
   3   1   5       98.51       91.07      3.15 o 
   4   1   5      870.51      838.65     14.51 o 
   5   1   5       11.06        7.71      1.08 o 
   6   1   5       83.13       53.17      3.91 o 
   7   1   5      397.22      351.17     11.73 o 
   8   1   5       52.35       47.64      5.87 o 
   9   1   5      124.96      131.12      7.38 o 
  10   1   5        7.49       11.17      5.69 o 
  11   1   5        4.74       13.10      5.90 o 
 -13   2   5       12.09       19.13     10.32 o 
 -12   2   5        1.22       -2.17      9.34 o 
 -11   2   5        1.66        2.54      3.80 o 
 -10   2   5       19.37       11.84      2.82 o 
  -9   2   5      455.31      453.97     15.53 o 
  -8   2   5       77.30       73.32      7.60 o 
  -7   2   5      269.64      264.06      6.58 o 
  -6   2   5      179.18      187.64      9.67 o 
  -5   2   5      116.55      103.02      6.52 o 
  -4   2   5      530.22      570.98     10.43 o 
  -3   2   5     1452.33     1518.29     16.05 o 
  -2   2   5     3693.03     3959.37     51.28 o 
  -1   2   5      336.74      318.03      4.23 o 
   0   2   5     2439.30     2293.01     42.90 o 
   1   2   5       44.47       39.42      1.28 o 
   2   2   5        1.70        9.79      0.58 o 
   3   2   5      310.34      294.73      5.87 o 
   4   2   5      634.71      682.80     11.69 o 
   5   2   5       61.99       66.15      2.30 o 
   6   2   5      111.68      146.23      4.45 o 
   7   2   5      277.75      293.82      8.96 o 
   8   2   5      705.49      758.79     21.17 o 
   9   2   5        8.42        5.07      8.04 o 
  10   2   5      330.06      390.11     16.34 o 
  11   2   5      123.94      131.68     11.67 o 
 -13   3   5      282.98      329.47     21.03 o 
 -12   3   5        1.54        8.92     10.97 o 
 -11   3   5      151.42      153.83      8.72 o 
 -10   3   5      274.86      265.35      7.19 o 
  -9   3   5      363.57      365.66     19.12 o 
  -8   3   5      635.27      684.98     14.59 o 
  -7   3   5      281.71      286.46      6.21 o 
  -6   3   5      107.37      109.27      2.63 o 
  -5   3   5     3198.88     3152.60     52.79 o 
  -4   3   5      591.14      571.69      7.08 o 
  -3   3   5      513.93      546.93      6.66 o 
  -2   3   5       39.11       34.32      0.83 o 
  -1   3   5       53.68       52.53      1.12 o 
   0   3   5        1.00        1.63      0.56 o 
   1   3   5       17.04       16.58      0.95 o 
   2   3   5        3.92        6.01      1.74 o 
   3   3   5     1045.08     1051.12     14.66 o 
   4   3   5      138.86      123.16      3.69 o 
   5   3   5        0.03        0.20      1.85 o 
   6   3   5      737.24      693.57     13.91 o 
   7   3   5      152.97      169.36     10.86 o 
   8   3   5       59.41       53.99      6.45 o 
   9   3   5       12.41       10.35      5.63 o 
  10   3   5        0.02       11.29      6.73 o 
  11   3   5       76.41       89.73     12.71 o 
 -12   4   5        5.53        0.79      6.91 o 
 -11   4   5       66.79       56.87      6.09 o 
 -10   4   5       28.69       20.13      9.45 o 
  -9   4   5      138.61      140.86     10.97 o 
  -8   4   5       17.97       11.95      1.88 o 
  -7   4   5      476.02      448.76      8.98 o 
  -6   4   5      629.36      638.94     15.21 o 
  -5   4   5      258.22      283.56      4.94 o 
  -4   4   5       98.14      107.99      3.37 o 
  -3   4   5      114.93       94.35      2.06 o 
  -2   4   5       16.05       13.23      1.14 o 
  -1   4   5      724.23      657.98     10.98 o 
   0   4   5      200.80      181.30      4.58 o 
   1   4   5      741.87      707.26     11.37 o 
   2   4   5     1120.20     1047.28     37.47 o 
   3   4   5     1358.78     1430.80     26.18 o 
   4   4   5      425.22      402.34      6.91 o 
   5   4   5     1151.97     1212.28     21.82 o 
   6   4   5      348.72      344.13      7.82 o 
   7   4   5      284.46      364.46     10.02 o 
   8   4   5      187.67      186.76     10.66 o 
   9   4   5       50.33       46.88      8.43 o 
  10   4   5        1.41       -4.06      7.93 o 
 -12   5   5       25.64       16.84      6.82 o 
 -11   5   5      454.38      503.81     19.31 o 
 -10   5   5       82.23       76.17      7.82 o 
  -9   5   5      730.80      700.92     19.76 o 
  -8   5   5      148.44      150.11      6.95 o 
  -7   5   5     1031.26     1053.73     19.66 o 
  -6   5   5      774.69      790.50     12.80 o 
  -5   5   5     1638.50     1710.80     26.16 o 
  -4   5   5      314.59      316.28      4.69 o 
  -3   5   5      229.38      215.04      3.91 o 
  -2   5   5      395.75      353.63      6.09 o 
  -1   5   5      616.77      577.33      9.27 o 
   0   5   5        7.48        7.19      1.25 o 
   1   5   5     1383.63     1318.16     18.29 o 
   2   5   5       34.93       35.31      2.39 o 
   3   5   5      146.52      122.90      3.33 o 
   4   5   5       30.06       21.35      1.41 o 
   5   5   5     1155.34     1090.86     20.56 o 
   6   5   5      367.64      404.34     10.57 o 
   7   5   5       19.33       18.90      2.81 o 
   8   5   5       57.73       70.34     14.01 o 
   9   5   5        0.95       -0.31      5.37 o 
  10   5   5       90.81       78.68      7.87 o 
 -12   6   5      226.07      230.46     22.05 o 
 -11   6   5        3.23        9.35      9.99 o 
 -10   6   5        2.34       -1.63      8.91 o 
  -9   6   5       96.20       94.06      8.58 o 
  -8   6   5       41.81       33.28      3.12 o 
  -7   6   5      606.41      610.42     32.26 o 
  -6   6   5       64.68       62.12      8.15 o 
  -5   6   5      500.79      491.82     12.17 o 
  -4   6   5        1.33        0.76      0.62 o 
  -3   6   5        6.83        6.71      0.43 o 
  -2   6   5      189.26      193.50      4.64 o 
  -1   6   5      300.10      291.19      6.52 o 
   0   6   5        0.82        1.41      1.96 o 
   1   6   5      380.30      360.76      5.58 o 
   2   6   5      273.73      235.47      4.34 o 
   3   6   5      193.13      184.84      8.58 o 
   4   6   5       18.86        9.49      1.57 o 
   5   6   5        2.89        1.48      1.77 o 
   6   6   5      224.48      230.44      9.45 o 
   7   6   5      366.35      385.91     11.82 o 
   8   6   5       22.48       28.03      8.91 o 
   9   6   5        7.97        8.26      5.65 o 
  10   6   5       64.81       48.46      6.99 o 
 -11   7   5      243.33      251.31     31.93 o 
 -10   7   5      132.47      138.07     11.42 o 
  -9   7   5       19.48       18.17      4.16 o 
  -8   7   5      181.54      166.88      6.00 o 
  -7   7   5       61.03       61.33      3.54 o 
  -6   7   5      270.82      270.56      6.51 o 
  -5   7   5       61.24       53.84      2.14 o 
  -4   7   5      559.07      566.25      9.23 o 
  -3   7   5      296.60      295.61      6.58 o 
  -2   7   5      383.02      378.31      7.41 o 
  -1   7   5      350.14      326.81      7.42 o 
   0   7   5       10.67        7.19      1.61 o 
   1   7   5       60.04       56.98      3.80 o 
   2   7   5     1045.70     1016.89     26.39 o 
   3   7   5      101.52      107.35      4.22 o 
   4   7   5      378.99      344.73     26.72 o 
   5   7   5       59.36       63.27      3.91 o 
   6   7   5        4.68        6.77      2.51 o 
   7   7   5       90.78       74.20      5.42 o 
   8   7   5        0.57       -0.40      3.26 o 
   9   7   5       59.21       50.58      7.08 o 
 -10   8   5       26.28       28.60      8.70 o 
  -9   8   5       45.61       41.69      4.78 o 
  -8   8   5      954.72     1008.24     21.20 o 
  -7   8   5      551.55      582.56     16.62 o 
  -6   8   5       10.38        8.16      2.09 o 
  -5   8   5        0.04       -0.59      1.51 o 
  -4   8   5      155.58      136.07      4.24 o 
  -3   8   5       65.04       64.29      3.80 o 
  -2   8   5      233.83      225.39      6.89 o 
  -1   8   5      965.41      929.97     19.74 o 
   0   8   5      216.07      193.92      5.44 o 
   1   8   5     2336.14     2304.55     48.16 o 
   2   8   5      232.83      221.17      6.98 o 
   3   8   5       64.76       56.20      3.43 o 
   4   8   5       17.82       14.10      2.56 o 
   5   8   5        0.61        2.06      2.35 o 
   6   8   5       90.14       85.91     18.90 o 
   7   8   5        0.27       -1.23      4.30 o 
   8   8   5       70.12       63.42      7.63 o 
 -10   9   5       34.58       44.88     17.92 o 
  -9   9   5        6.45        3.73      9.78 o 
  -8   9   5       96.61       85.78      5.10 o 
  -7   9   5        5.64        3.90      2.76 o 
  -6   9   5      312.51      299.17      8.87 o 
  -5   9   5       41.39       39.71      5.21 o 
  -4   9   5      186.63      185.20      6.00 o 
  -3   9   5       38.97       35.66      2.79 o 
  -2   9   5       53.63       53.75      3.65 o 
  -1   9   5       33.98       29.33      2.99 o 
   0   9   5        3.51        3.28      3.26 o 
   1   9   5       16.69       14.43      2.85 o 
   2   9   5        9.95        7.06      2.61 o 
   3   9   5      157.67      149.63      7.49 o 
   4   9   5      211.58      202.33      7.49 o 
   5   9   5      151.90      162.49      6.63 o 
   6   9   5      236.90      220.82     11.26 o 
   7   9   5        0.02        1.80      5.74 o 
   8   9   5        5.45       11.70      5.74 o 
  -9  10   5        2.09        1.09      8.91 o 
  -8  10   5      201.91      199.52      8.80 o 
  -7  10   5       52.88       45.14      4.58 o 
  -6  10   5       59.90       61.77     14.88 o 
  -5  10   5       88.31       86.35      4.64 o 
  -4  10   5        8.23       14.96      4.34 o 
  -3  10   5      178.66      174.74      7.07 o 
  -2  10   5      979.54     1016.48     44.75 o 
  -1  10   5       35.35       21.06      5.12 o 
   0  10   5     3058.06     3202.33     78.99 o 
   1  10   5      739.55      751.64     21.00 o 
   2  10   5       37.09       31.29      5.14 o 
   3  10   5       72.42       61.89     10.86 o 
   4  10   5       84.95       80.61      9.22 o 
   5  10   5       29.77       18.69      4.94 o 
   6  10   5       15.57       14.28     10.10 o 
   7  10   5       77.28       79.47     10.38 o 
  -8  11   5        3.91       -3.57      6.09 o 
  -7  11   5        8.88        3.72      9.99 o 
  -6  11   5       14.03        4.26      6.63 o 
  -5  11   5       41.72       24.63      4.38 o 
  -4  11   5      328.17      351.25     11.59 o 
  -3  11   5        0.01        1.37      4.13 o 
  -2  11   5        8.65        8.34      3.86 o 
  -1  11   5       84.69       78.33      6.96 o 
   0  11   5        0.98       -1.44      6.52 o 
   1  11   5        6.93        6.83      3.68 o 
   2  11   5      258.29      240.47     12.90 o 
   3  11   5       28.66       20.78     11.95 o 
   4  11   5      281.60      300.76     19.66 o 
   5  11   5      150.17      147.29     20.85 o 
   6  11   5       30.47       49.48      9.91 o 
  -6  12   5      511.99      542.75     29.33 o 
  -5  12   5       31.30       27.61      5.65 o 
  -4  12   5       70.69       57.47     10.10 o 
  -3  12   5      129.06      116.10      7.82 o 
  -2  12   5      273.10      268.97     12.93 o 
  -1  12   5      699.19      714.69     28.21 o 
   0  12   5      196.69      185.45     18.14 o 
   1  12   5      201.97      199.78     24.76 o 
   2  12   5      817.57      892.10     45.43 o 
   3  12   5       18.11       11.39      5.74 o 
   4  12   5        1.26       10.94      9.42 o 
  -4  13   5      201.04      182.61     12.82 o 
  -3  13   5        0.30        4.53      5.21 o 
  -2  13   5       33.40       35.80      8.15 o 
  -1  13   5      131.34      127.98     11.84 o 
   0  13   5        0.02        8.11      9.36 o 
   1  13   5       78.13       52.39     13.25 o 
   2  13   5        1.54        8.32     15.97 o 
  -4 -13   6      101.11      115.81      7.45 o 
  -3 -13   6       21.03       21.93      4.38 o 
  -2 -13   6       27.79       16.31      5.96 o 
  -1 -13   6       18.94        4.56      5.11 o 
   0 -13   6        0.81       -2.66      4.09 o 
   1 -13   6        2.28       -2.16      6.04 o 
   2 -13   6       79.03       69.21      7.81 o 
  -6 -12   6       47.33       41.24      8.69 o 
  -5 -12   6       17.15       21.45      5.06 o 
  -4 -12   6       89.18       82.58      5.22 o 
  -3 -12   6       36.11       41.92      4.60 o 
  -2 -12   6        6.78        5.25      7.06 o 
  -1 -12   6      336.14      378.71     15.86 o 
   0 -12   6        0.24        4.03      4.77 o 
   1 -12   6       27.19       28.49      4.60 o 
   2 -12   6       34.53       40.59      7.06 o 
   3 -12   6      140.86      120.36      7.67 o 
   4 -12   6       12.91        2.49      7.30 o 
  -8 -11   6      381.97      402.89     15.02 o 
  -7 -11   6       85.80       82.10      6.84 o 
  -6 -11   6        0.72        3.37      7.93 o 
  -5 -11   6      271.91      305.99      9.97 o 
  -4 -11   6      765.91      796.88     18.79 o 
  -3 -11   6      159.37      147.09     12.71 o 
  -2 -11   6      130.99      131.69      6.79 o 
  -1 -11   6        8.90        5.59      3.09 o 
   0 -11   6        0.27       -4.34      4.34 o 
   1 -11   6        2.08       -0.75      3.47 o 
   2 -11   6       14.13       13.46      4.14 o 
   3 -11   6       39.80       27.92      6.30 o 
   4 -11   6      100.92      111.31     13.14 o 
   5 -11   6       10.55        2.75      7.49 o 
   6 -11   6       22.08       31.47     12.27 o 
  -9 -10   6      234.55      230.77     36.71 o 
  -8 -10   6      259.28      268.83     11.71 o 
  -7 -10   6      248.65      249.23      9.56 o 
  -6 -10   6      190.27      187.59      7.46 o 
  -5 -10   6        1.19        4.13      3.37 o 
  -4 -10   6        0.23       -1.89      3.55 o 
  -3 -10   6      145.86      136.21      5.54 o 
  -2 -10   6        3.02        4.16      2.99 o 
  -1 -10   6      319.91      309.79     16.51 o 
   0 -10   6      187.57      165.45      7.13 o 
   1 -10   6        0.70        2.25      3.07 o 
   2 -10   6      289.52      300.15     34.43 o 
   3 -10   6       36.36       18.87      3.87 o 
   4 -10   6        0.06        0.98      3.07 o 
   5 -10   6       30.92       23.04      4.93 o 
   6 -10   6      155.89      146.17     22.59 o 
   7 -10   6      462.92      466.90     37.04 o 
 -10  -9   6       85.65       72.04     11.73 o 
  -9  -9   6       51.64       47.40      7.93 o 
  -8  -9   6        3.66       -1.35      4.36 o 
  -7  -9   6       40.00       38.63      4.08 o 
  -6  -9   6       15.25        8.16      2.71 o 
  -5  -9   6      606.23      677.36     16.32 o 
  -4  -9   6       18.16       19.12      2.71 o 
  -3  -9   6     1282.19     1333.93     25.99 o 
  -2  -9   6       69.18       83.99      6.19 o 
  -1  -9   6       27.02       17.90      2.50 o 
   0  -9   6        0.02        0.20      1.89 o 
   1  -9   6       13.96       12.07      2.28 o 
   2  -9   6        7.69        6.19      2.22 o 
   3  -9   6      423.38      436.82     10.56 o 
   4  -9   6      120.93      110.20      9.23 o 
   5  -9   6      102.73       94.74      4.96 o 
   6  -9   6       28.58       22.27      8.69 o 
   7  -9   6        5.82       10.19      5.28 o 
   8  -9   6       80.52       74.85     20.42 o 
 -10  -8   6        9.27        7.40      5.56 o 
  -9  -8   6      328.75      337.40     15.32 o 
  -8  -8   6       64.38       65.22      4.97 o 
  -7  -8   6      287.07      279.95      8.19 o 
  -6  -8   6        5.06        2.36      2.37 o 
  -5  -8   6      247.10      242.02      6.83 o 
  -4  -8   6       41.62       29.01      2.44 o 
  -3  -8   6       34.26       27.87      2.97 o 
  -2  -8   6      316.55      326.73      6.31 o 
  -1  -8   6      687.83      660.22     11.97 o 
   0  -8   6       60.03       58.44      2.29 o 
   1  -8   6      636.44      630.24     13.52 o 
   2  -8   6       33.36       23.42      2.35 o 
   3  -8   6        2.36        0.21      2.72 o 
   4  -8   6        1.01        2.86      2.82 o 
   5  -8   6        8.68       10.91      4.24 o 
   6  -8   6       69.14       64.75     11.73 o 
   7  -8   6        0.47        4.77      3.21 o 
   8  -8   6       63.05       48.53      6.12 o 
 -11  -7   6      237.01      233.90     13.56 o 
 -10  -7   6      149.65      167.91     10.13 o 
  -9  -7   6      198.06      195.69      9.76 o 
  -8  -7   6       18.44       15.47      3.43 o 
  -7  -7   6      184.94      180.37      6.09 o 
  -6  -7   6      265.63      277.87     13.58 o 
  -5  -7   6      417.91      436.24      9.39 o 
  -4  -7   6       53.35       48.86      2.99 o 
  -3  -7   6      122.23      106.69      5.21 o 
  -2  -7   6       61.09       64.49      2.56 o 
  -1  -7   6        3.36        4.58      0.87 o 
   0  -7   6        6.67        5.01      1.04 o 
   1  -7   6      199.51      184.76      3.97 o 
   2  -7   6       12.95       13.73      1.88 o 
   3  -7   6      812.96      796.09     16.85 o 
   4  -7   6        4.73        3.95      3.15 o 
   5  -7   6       72.51       66.40      3.80 o 
   6  -7   6       15.84       17.01      4.56 o 
   7  -7   6        5.69        1.13      3.24 o 
   8  -7   6      303.95      301.91     10.88 o 
   9  -7   6       10.61        5.68      4.48 o 
 -11  -6   6      115.58      104.14     10.98 o 
 -10  -6   6      430.95      464.10     36.82 o 
  -9  -6   6        6.31        2.93      6.19 o 
  -8  -6   6      317.40      311.83     14.77 o 
  -7  -6   6      179.42      169.70      7.71 o 
  -6  -6   6      203.39      175.03      5.32 o 
  -5  -6   6     1074.52     1056.67     20.55 o 
  -4  -6   6       15.83       13.19      1.98 o 
  -3  -6   6       67.93       73.22      2.40 o 
  -2  -6   6        0.10        1.68      1.14 o 
  -1  -6   6      123.81      107.53      2.61 o 
   0  -6   6     1468.94     1486.60     24.00 o 
   1  -6   6     1116.48     1087.11     18.30 o 
   2  -6   6      152.90      140.18      4.78 o 
   3  -6   6      615.04      598.08     11.92 o 
   4  -6   6      270.80      264.55      6.68 o 
   5  -6   6       89.34       82.58      3.35 o 
   6  -6   6       13.84       15.75      3.30 o 
   7  -6   6       32.56       22.75      3.12 o 
   8  -6   6       17.80        2.85      3.33 o 
   9  -6   6      338.20      362.52     12.36 o 
 -12  -5   6       33.90       39.65      6.41 o 
 -11  -5   6        3.57       11.56      4.05 o 
 -10  -5   6      248.61      263.52     10.73 o 
  -9  -5   6      213.20      190.34     14.12 o 
  -8  -5   6       29.91       29.87      4.67 o 
  -7  -5   6      103.77      103.70      6.63 o 
  -6  -5   6       19.11       22.51      2.17 o 
  -5  -5   6      164.20      148.86      3.94 o 
  -4  -5   6      581.58      581.37      9.44 o 
  -3  -5   6      882.94      888.94     12.49 o 
  -2  -5   6      132.48      128.19      3.06 o 
  -1  -5   6        0.02        0.27      1.52 o 
   0  -5   6        0.32        2.68      0.88 o 
   1  -5   6       40.33       31.60      1.51 o 
   2  -5   6     1011.37      999.72     15.08 o 
   3  -5   6      257.57      260.79      5.84 o 
   4  -5   6      139.29      122.38      3.68 o 
   5  -5   6      811.51      837.03     14.36 o 
   6  -5   6      156.35      147.79      4.96 o 
   7  -5   6       29.01       27.85      7.17 o 
   8  -5   6       25.62       21.45      3.91 o 
   9  -5   6       17.16       14.71      4.48 o 
  10  -5   6      155.63      145.64     17.49 o 
 -12  -4   6        8.67       12.37      5.26 o 
 -11  -4   6      164.76      166.47      8.06 o 
 -10  -4   6       76.69       68.53     10.43 o 
  -9  -4   6      799.60      851.27     16.75 o 
  -8  -4   6      414.45      407.36      9.52 o 
  -7  -4   6      384.99      395.53      7.04 o 
  -6  -4   6     1221.57     1266.92     20.32 o 
  -5  -4   6        0.11        0.12      0.62 o 
  -4  -4   6        1.35        0.65      1.63 o 
  -3  -4   6        7.44        8.94      1.63 o 
  -2  -4   6      383.49      392.07     11.51 o 
  -1  -4   6       25.79       25.52      1.63 o 
   0  -4   6     1305.87     1260.13     19.29 o 
   1  -4   6      533.76      490.39      9.02 o 
   2  -4   6      274.30      253.70      6.52 o 
   3  -4   6      899.52      900.53     20.42 o 
   4  -4   6      423.70      415.78      9.34 o 
   5  -4   6       41.38       36.02      1.92 o 
   6  -4   6      838.16      861.78     16.11 o 
   7  -4   6      237.88      251.09      8.91 o 
   8  -4   6       94.99       97.42      5.97 o 
   9  -4   6       90.67       87.26      6.63 o 
  10  -4   6       68.31       61.42      8.15 o 
 -12  -3   6      117.71      121.87     17.38 o 
 -11  -3   6      268.88      266.82      8.11 o 
 -10  -3   6      157.42      157.87      5.20 o 
  -9  -3   6       36.42       35.78      2.65 o 
  -8  -3   6       35.35       38.41      2.50 o 
  -7  -3   6      528.70      530.20      8.80 o 
  -6  -3   6       27.35       25.39      1.28 o 
  -5  -3   6      156.72      157.35      2.87 o 
  -4  -3   6     1415.10     1400.74     18.88 o 
  -3  -3   6        2.91        4.11      0.65 o 
  -2  -3   6       57.98       53.30      1.25 o 
  -1  -3   6      221.79      204.84      3.29 o 
   0  -3   6        2.56        2.37      0.68 o 
   1  -3   6      390.50      366.66      5.43 o 
   2  -3   6       13.46       14.30      2.39 o 
   3  -3   6       70.51       69.69      2.07 o 
   4  -3   6     3347.40     3363.11     49.24 o 
   5  -3   6      132.38      131.30      3.63 o 
   6  -3   6      419.89      415.23     14.45 o 
   7  -3   6        2.02        0.65      2.04 o 
   8  -3   6        2.33        4.74      3.24 o 
   9  -3   6       12.71        2.52      3.96 o 
  10  -3   6      191.24      194.40     16.29 o 
 -13  -2   6        5.98        3.69      8.69 o 
 -12  -2   6       17.07        9.83      4.55 o 
 -11  -2   6      353.63      371.90     19.55 o 
 -10  -2   6       74.07       77.48      3.69 o 
  -9  -2   6        0.16       -1.68      1.68 o 
  -8  -2   6       58.20       56.67      3.69 o 
  -7  -2   6     1504.79     1527.14     23.37 o 
  -6  -2   6     1353.74     1293.52     18.60 o 
  -5  -2   6        0.22        0.27      0.79 o 
  -4  -2   6        1.18        2.00      1.41 o 
  -3  -2   6      366.83      378.97      4.58 o 
  -2  -2   6      398.74      386.35      5.06 o 
  -1  -2   6      144.47      134.50      2.04 o 
   0  -2   6      173.54      131.23      2.50 o 
   1  -2   6       99.65       94.15      1.93 o 
   2  -2   6      537.82      523.12      7.41 o 
   3  -2   6      112.30      105.07      4.89 o 
   4  -2   6      132.94      140.82      2.91 o 
   5  -2   6      188.61      178.48      7.06 o 
   6  -2   6      242.71      241.58      5.32 o 
   7  -2   6       42.25       37.84      3.49 o 
   8  -2   6       62.96       63.90      4.86 o 
   9  -2   6      351.30      381.78     23.35 o 
  10  -2   6        6.66        7.23      5.63 o 
 -13  -1   6       38.51       31.94      5.76 o 
 -12  -1   6       31.08       24.33      7.17 o 
 -11  -1   6       91.55       92.96      4.68 o 
 -10  -1   6     1061.31     1108.14     20.66 o 
  -9  -1   6      143.82      140.97      4.17 o 
  -8  -1   6      682.40      703.01     13.35 o 
  -7  -1   6      305.80      295.49      6.21 o 
  -6  -1   6      282.59      267.36      5.21 o 
  -5  -1   6      169.89      148.43      3.69 o 
  -4  -1   6      133.72      149.99      5.65 o 
  -3  -1   6       14.00       19.06      0.99 o 
  -2  -1   6     3104.69     3228.92     39.73 o 
  -1  -1   6      109.37      114.91      1.93 o 
   0  -1   6        0.93        0.81      0.52 o 
   1  -1   6        6.74        5.50      0.72 o 
   2  -1   6      107.29      102.69      2.61 o 
   3  -1   6      182.06      159.74      3.90 o 
   4  -1   6      580.29      570.63      8.75 o 
   5  -1   6      513.62      489.83      8.88 o 
   6  -1   6       69.13       53.15      2.04 o 
   7  -1   6       50.51       41.72      4.62 o 
   8  -1   6        2.42        2.95      7.82 o 
   9  -1   6       89.13       88.37      6.52 o 
  10  -1   6       15.50       16.18      5.02 o 
 -13   0   6        0.04       -3.58      6.14 o 
 -12   0   6        1.17        8.12      7.93 o 
 -11   0   6        0.99        5.47      7.82 o 
 -10   0   6      131.38      125.13      5.30 o 
  -9   0   6      406.82      402.96     10.21 o 
  -8   0   6        9.27        5.62      2.13 o 
  -7   0   6      330.79      295.23      6.16 o 
  -6   0   6       11.12       11.49      1.85 o 
  -5   0   6       85.49       81.62      2.39 o 
  -4   0   6      200.27      202.91      2.97 o 
  -3   0   6      354.87      401.76      5.00 o 
  -2   0   6     1554.72     1597.59     18.31 o 
  -1   0   6       41.48       20.12      1.09 o 
   0   0   6     1262.44     1247.35     23.79 o 
   1   0   6        0.90        3.88      0.92 o 
   2   0   6      920.23      914.04     20.64 o 
   3   0   6       23.92       23.14      1.51 o 
   4   0   6       86.78       71.94      6.95 o 
   5   0   6        1.36        1.38      0.87 o 
   6   0   6       42.53       40.85      1.81 o 
   7   0   6      149.23      157.27     16.40 o 
   8   0   6      240.53      245.45      9.36 o 
   9   0   6       15.38       10.91      3.85 o 
  10   0   6      437.22      473.47     37.15 o 
 -13   1   6      153.20      135.23      9.96 o 
 -12   1   6       17.13       20.97      6.21 o 
 -11   1   6      524.43      566.41     18.68 o 
 -10   1   6      227.83      212.70      6.89 o 
  -9   1   6        3.68        5.34      2.73 o 
  -8   1   6       79.73       75.72      5.65 o 
  -7   1   6       52.11       48.83      5.54 o 
  -6   1   6      823.31      774.04     11.91 o 
  -5   1   6        8.76       18.96      2.82 o 
  -4   1   6      163.65      152.79      2.40 o 
  -3   1   6     1538.47     1575.69     24.66 o 
  -2   1   6      677.10      661.37      8.45 o 
  -1   1   6     1785.93     1896.54     24.07 o 
   0   1   6        0.01        0.54      0.61 o 
   1   1   6       99.53      101.00      3.58 o 
   2   1   6      215.88      200.29      4.22 o 
   3   1   6     1056.63     1079.33     17.17 o 
   4   1   6       30.79       22.41      2.61 o 
   5   1   6      136.19      134.53      3.43 o 
   6   1   6      306.39      296.28      8.69 o 
   7   1   6       28.11       31.18      2.51 o 
   8   1   6       20.22       16.25      3.42 o 
   9   1   6        0.71       -0.20      3.60 o 
  10   1   6       64.54       57.35      6.76 o 
 -13   2   6       36.45       40.19      8.92 o 
 -12   2   6       20.61        2.47      5.87 o 
 -11   2   6      156.81      158.13      7.86 o 
 -10   2   6      353.87      370.06     11.13 o 
  -9   2   6      324.64      320.55     12.82 o 
  -8   2   6      465.82      434.79     11.64 o 
  -7   2   6      157.90      167.03      5.26 o 
  -6   2   6     1919.57     2073.74     48.99 o 
  -5   2   6      497.54      567.08      9.34 o 
  -4   2   6      396.34      398.93     13.36 o 
  -3   2   6      364.42      369.33      7.06 o 
  -2   2   6       28.55       53.75      3.48 o 
  -1   2   6      850.93      785.53     10.05 o 
   0   2   6       85.53      117.22      3.48 o 
   1   2   6      478.77      455.30      8.28 o 
   2   2   6      466.56      438.37      9.12 o 
   3   2   6        2.23        6.02      2.39 o 
   4   2   6      179.88      177.35      4.83 o 
   5   2   6       53.80       47.68      3.91 o 
   6   2   6        2.29        5.65      1.54 o 
   7   2   6      462.51      494.58     15.89 o 
   8   2   6       57.31       45.05      5.50 o 
   9   2   6      104.30      102.61      7.97 o 
  10   2   6       40.68       29.22      6.68 o 
 -12   3   6      477.80      497.82     32.69 o 
 -11   3   6      293.67      276.68     14.45 o 
 -10   3   6       55.37       50.91     12.06 o 
  -9   3   6      102.54       98.10      4.66 o 
  -8   3   6      199.38      185.17      5.26 o 
  -7   3   6       53.64       67.81      4.89 o 
  -6   3   6      373.89      336.98      6.05 o 
  -5   3   6       38.10       53.57      1.96 o 
  -4   3   6     1092.86     1083.84     27.70 o 
  -3   3   6      985.21     1007.20     12.21 o 
  -2   3   6        1.05        0.53      0.52 o 
  -1   3   6      151.58      162.48      3.91 o 
   0   3   6        0.82        1.74      1.19 o 
   1   3   6       12.39       17.14      2.17 o 
   2   3   6      452.11      459.43     13.90 o 
   3   3   6       39.50       43.82      1.96 o 
   4   3   6        1.09        0.36      0.78 o 
   5   3   6      629.70      611.25     12.89 o 
   6   3   6      124.71      146.81      5.54 o 
   7   3   6       35.14       22.26      3.15 o 
   8   3   6      122.74      158.95      9.23 o 
   9   3   6        0.22       -4.26      4.26 o 
  10   3   6       96.40       87.26     11.84 o 
 -12   4   6      106.60      102.06      8.72 o 
 -11   4   6       19.55       13.96     10.43 o 
 -10   4   6       97.84       89.60      4.97 o 
  -9   4   6      177.77      151.43      6.08 o 
  -8   4   6      712.00      722.24     16.84 o 
  -7   4   6      439.88      460.38      9.24 o 
  -6   4   6      356.25      370.80      6.95 o 
  -5   4   6     1262.55     1265.94     17.54 o 
  -4   4   6        9.56        8.19      1.19 o 
  -3   4   6      600.86      655.69     10.44 o 
  -2   4   6     1084.80     1019.32     15.87 o 
  -1   4   6      174.43      164.70      3.76 o 
   0   4   6      124.91      125.92      6.95 o 
   1   4   6        3.94        4.11      2.17 o 
   2   4   6        1.76        2.45      1.30 o 
   3   4   6        0.35        0.06      1.52 o 
   4   4   6      163.12      153.21      7.28 o 
   5   4   6        1.63        0.66      1.30 o 
   6   4   6      121.16      127.39      5.07 o 
   7   4   6      219.71      204.51      8.64 o 
   8   4   6        5.32        1.23      4.33 o 
   9   4   6       11.63        7.57      5.75 o 
  10   4   6       39.28       44.28     10.18 o 
 -12   5   6      406.17      418.45     20.31 o 
 -11   5   6       33.68       21.64      7.03 o 
 -10   5   6      104.88       95.66      5.76 o 
  -9   5   6       14.20        9.84      3.04 o 
  -8   5   6        7.26        6.63      2.19 o 
  -7   5   6      302.66      273.64      6.82 o 
  -6   5   6      344.22      343.14      6.79 o 
  -5   5   6      560.06      558.86      8.56 o 
  -4   5   6      610.84      595.34      8.09 o 
  -3   5   6      263.30      248.99      5.74 o 
  -2   5   6       27.56       25.42      1.84 o 
  -1   5   6     1228.30     1199.94     20.26 o 
   0   5   6        4.01        2.28      1.38 o 
   1   5   6      264.30      266.43      4.15 o 
   2   5   6       25.06       16.53      4.34 o 
   3   5   6        1.18        1.14      1.14 o 
   4   5   6       64.06       69.27      2.93 o 
   5   5   6      173.04      187.19      5.32 o 
   6   5   6       54.77       50.87      3.40 o 
   7   5   6       58.16       67.95      5.07 o 
   8   5   6        1.63        2.56      6.22 o 
   9   5   6        1.62        0.15     10.86 o 
 -11   6   6        4.26        8.96     13.25 o 
 -10   6   6      210.96      217.02     19.66 o 
  -9   6   6       34.80       26.75      4.89 o 
  -8   6   6     1262.88     1334.46     27.61 o 
  -7   6   6       88.59       84.76      3.74 o 
  -6   6   6      174.47      167.13      8.04 o 
  -5   6   6      711.20      705.81     10.63 o 
  -4   6   6        0.41        0.65      1.30 o 
  -3   6   6      810.11      762.03     13.78 o 
  -2   6   6      264.65      231.76      6.52 o 
  -1   6   6        0.51       -0.29      1.61 o 
   0   6   6      277.90      256.77      6.32 o 
   1   6   6      304.81      293.29      7.41 o 
   2   6   6       15.51        8.01      3.26 o 
   3   6   6     1056.30     1066.40     21.80 o 
   4   6   6      194.27      206.40     15.97 o 
   5   6   6        7.38        8.33      2.93 o 
   6   6   6      392.03      359.12      9.59 o 
   7   6   6      120.00      122.90      6.30 o 
   8   6   6      219.82      215.25     17.27 o 
   9   6   6      496.19      523.74     44.10 o 
 -11   7   6       63.39       75.59     10.36 o 
 -10   7   6        1.03        3.20      5.72 o 
  -9   7   6        0.56        4.25      5.87 o 
  -8   7   6        1.28        0.45      2.53 o 
  -7   7   6       44.73       38.71      3.24 o 
  -6   7   6       18.38       11.51      3.37 o 
  -5   7   6      567.13      558.42     12.17 o 
  -4   7   6      716.09      680.20     12.26 o 
  -3   7   6        0.24       -0.22      1.69 o 
  -2   7   6     1025.21      971.07     18.84 o 
  -1   7   6       56.86       44.94      3.26 o 
   0   7   6        0.13        1.41      2.20 o 
   1   7   6        0.05       -1.11      2.93 o 
   2   7   6        6.78        8.02      4.89 o 
   3   7   6        3.16       -0.22      3.04 o 
   4   7   6        0.42        1.68      2.24 o 
   5   7   6      576.44      559.76     14.66 o 
   6   7   6        8.07       12.05      4.01 o 
   7   7   6      140.51      138.40      7.86 o 
   8   7   6       11.82        9.56      8.25 o 
 -10   8   6      165.38      181.17     13.10 o 
  -9   8   6     1293.68     1408.96     43.38 o 
  -8   8   6      924.22      946.28     23.14 o 
  -7   8   6        5.53        2.72      2.69 o 
  -6   8   6        3.27       -0.78      3.18 o 
  -5   8   6        7.04        6.90      5.00 o 
  -4   8   6        2.48        3.91      2.00 o 
  -3   8   6        0.03        1.85      2.15 o 
  -2   8   6      239.97      222.05      8.04 o 
  -1   8   6     1081.13     1070.59     21.06 o 
   0   8   6     2115.66     2117.83     44.54 o 
   1   8   6       88.61       81.60      4.34 o 
   2   8   6       72.00       65.97      4.23 o 
   3   8   6       27.22       24.23      3.68 o 
   4   8   6      161.38      147.00      5.58 o 
   5   8   6      195.33      197.62     16.51 o 
   6   8   6        0.07       -1.17      4.29 o 
   7   8   6       36.98       27.23      6.14 o 
   8   8   6      210.71      236.35     16.29 o 
  -9   9   6        0.35       -4.28      7.06 o 
  -8   9   6      172.10      159.16     13.47 o 
  -7   9   6      110.19      107.07      8.69 o 
  -6   9   6        0.08        0.17      2.57 o 
  -5   9   6      758.07      774.14     17.68 o 
  -4   9   6      110.70      106.95      7.06 o 
  -3   9   6      541.51      534.96     32.04 o 
  -2   9   6       53.52       52.88      3.42 o 
  -1   9   6       60.18       57.68      3.80 o 
   0   9   6       27.03       21.39      2.65 o 
   1   9   6       11.69        9.67      2.92 o 
   2   9   6      129.16      117.88      5.94 o 
   3   9   6        2.21        3.52      5.87 o 
   4   9   6      313.35      292.13      9.45 o 
   5   9   6       17.53        9.66      5.01 o 
   6   9   6      363.72      361.18     22.70 o 
   7   9   6       28.03       31.52      7.75 o 
  -8  10   6        0.09        1.69      3.78 o 
  -7  10   6      570.81      595.12     19.20 o 
  -6  10   6      128.44      127.31     12.27 o 
  -5  10   6        0.05        1.54      3.26 o 
  -4  10   6       14.83        7.75      3.54 o 
  -3  10   6      108.82       95.40     16.08 o 
  -2  10   6        0.31        1.85      3.72 o 
  -1  10   6     1595.10     1648.85     40.03 o 
   0  10   6     1150.57     1182.14     34.11 o 
   1  10   6     1121.94     1145.59     33.47 o 
   2  10   6      115.17      113.90     19.77 o 
   3  10   6       69.26       72.75      6.59 o 
   4  10   6        0.05        0.64      6.91 o 
   5  10   6        0.97        3.96      5.69 o 
   6  10   6       26.37       30.12      7.57 o 
  -7  11   6        5.81        0.16      4.08 o 
  -6  11   6      136.43      132.83      7.18 o 
  -5  11   6      436.86      464.75     29.87 o 
  -4  11   6       21.60       11.95      3.99 o 
  -3  11   6      203.16      202.56      8.50 o 
  -2  11   6      460.25      486.92     16.94 o 
  -1  11   6       60.99       45.51      7.93 o 
   0  11   6        1.34        2.79      4.78 o 
   1  11   6      157.46      146.37      8.64 o 
   2  11   6       17.17       25.66      6.08 o 
   3  11   6      333.45      346.55     18.51 o 
   4  11   6       69.95       70.73     11.84 o 
   5  11   6       84.43       83.77     10.61 o 
  -5  12   6        0.60        6.04      6.52 o 
  -4  12   6        3.28        2.78      5.01 o 
  -3  12   6       25.58       28.78      8.69 o 
  -2  12   6      562.85      551.92     22.05 o 
  -1  12   6        3.87       -3.37      5.09 o 
   0  12   6      287.11      248.66     12.74 o 
   1  12   6       55.87       57.27      9.86 o 
   2  12   6      101.56       93.98     11.44 o 
   3  12   6       11.50       16.61      7.05 o 
  -2  13   6        2.21        4.23      5.76 o 
  -1  13   6       71.06       49.84      7.99 o 
  -2 -13   7      106.21       84.32      6.40 o 
  -1 -13   7       11.02        8.30      4.60 o 
   0 -13   7        0.03       -2.29      6.48 o 
  -5 -12   7       10.11        9.51      4.22 o 
  -4 -12   7        7.65       13.97      3.85 o 
  -3 -12   7       73.27       72.60      5.68 o 
  -2 -12   7       13.03       12.54      3.91 o 
  -1 -12   7      152.58      156.15      8.16 o 
   0 -12   7        0.54       -3.28      4.50 o 
   1 -12   7      284.02      296.49     12.82 o 
   2 -12   7      564.75      555.11     23.21 o 
   3 -12   7       73.83       74.45      6.54 o 
  -7 -11   7       78.55       83.42      8.15 o 
  -6 -11   7      304.96      297.14     11.57 o 
  -5 -11   7      101.21       92.27      6.95 o 
  -4 -11   7      264.13      296.65     24.55 o 
  -3 -11   7      150.39      144.43      6.40 o 
  -2 -11   7       51.31       49.65      4.74 o 
  -1 -11   7       28.94       22.70      6.19 o 
   0 -11   7        1.61       -1.52      6.52 o 
   1 -11   7       64.39       51.59      4.80 o 
   2 -11   7       74.03       67.42     10.97 o 
   3 -11   7      160.49      150.39     13.35 o 
   4 -11   7        0.30       -9.20      9.20 o 
   5 -11   7       51.65       34.77      8.21 o 
  -8 -10   7      508.58      587.74     20.85 o 
  -7 -10   7      191.99      213.80      9.27 o 
  -6 -10   7      151.50      152.21      6.98 o 
  -5 -10   7        7.59        3.28      2.97 o 
  -4 -10   7       12.90        7.92      2.92 o 
  -3 -10   7      100.74       93.58      5.10 o 
  -2 -10   7      306.66      328.24     14.55 o 
  -1 -10   7      434.47      419.64     13.32 o 
   0 -10   7       12.58       10.59      4.67 o 
   1 -10   7      678.34      680.66     18.35 o 
   2 -10   7        0.13       -1.72      4.80 o 
   3 -10   7        0.36        3.69      4.36 o 
   4 -10   7       43.55       35.91     18.47 o 
   5 -10   7        8.91        6.31      6.39 o 
   6 -10   7       40.79       31.31      6.90 o 
  -9  -9   7       43.40       37.28      5.33 o 
  -8  -9   7        1.08        6.18      5.72 o 
  -7  -9   7        7.01        4.41      3.28 o 
  -6  -9   7      572.19      601.82     14.13 o 
  -5  -9   7       18.39       16.14      5.65 o 
  -4  -9   7      135.21      138.30      5.75 o 
  -3  -9   7       44.66       51.92      4.13 o 
  -2  -9   7        4.10        2.85      5.32 o 
  -1  -9   7      225.06      211.15      6.50 o 
   0  -9   7        1.35       -0.39      7.71 o 
   1  -9   7      233.62      224.70      9.23 o 
   2  -9   7        6.76        9.31      3.64 o 
   3  -9   7       37.37       25.58      3.62 o 
   4  -9   7      259.60      272.88     11.51 o 
   5  -9   7      318.06      307.71     14.23 o 
   6  -9   7      913.67      969.47     29.40 o 
   7  -9   7       26.33        9.41      4.89 o 
 -10  -8   7      291.74      332.44     15.50 o 
  -9  -8   7       44.39       35.86      4.86 o 
  -8  -8   7      420.25      466.84     31.50 o 
  -7  -8   7       55.32       62.12      4.75 o 
  -6  -8   7      187.35      177.65      6.84 o 
  -5  -8   7      221.65      213.74      6.05 o 
  -4  -8   7        3.25       -0.11      2.72 o 
  -3  -8   7        0.17        2.04      1.98 o 
  -2  -8   7       29.20       18.72      2.48 o 
  -1  -8   7       43.68       39.59      6.08 o 
   0  -8   7     3916.42     3857.05     75.26 o 
   1  -8   7      312.74      306.30      7.73 o 
   2  -8   7       33.17       29.44      2.71 o 
   3  -8   7       11.58        6.12      4.02 o 
   4  -8   7       80.71       70.25      4.45 o 
   5  -8   7       56.82       50.65      3.76 o 
   6  -8   7        0.10       -3.05      3.74 o 
   7  -8   7        1.33        8.85      4.47 o 
   8  -8   7      171.36      146.55      8.71 o 
 -11  -7   7       46.09       39.59      7.67 o 
 -10  -7   7      242.31      229.13     13.30 o 
  -9  -7   7       17.06       12.25      4.08 o 
  -8  -7   7       53.38       49.17      4.23 o 
  -7  -7   7      525.52      537.70     24.55 o 
  -6  -7   7       75.88       72.62      5.32 o 
  -5  -7   7        0.18        0.96      1.92 o 
  -4  -7   7      426.44      416.17      9.60 o 
  -3  -7   7      157.24      145.10      4.26 o 
  -2  -7   7        1.06        0.49      2.39 o 
  -1  -7   7      140.71      128.67      3.38 o 
   0  -7   7        0.03        1.68      1.30 o 
   1  -7   7       34.48       29.07      2.04 o 
   2  -7   7      882.83      873.28     18.97 o 
   3  -7   7      185.33      175.13     11.95 o 
   4  -7   7       95.62       94.87      8.25 o 
   5  -7   7      258.53      261.64      8.13 o 
   6  -7   7       10.20       10.89      3.49 o 
   7  -7   7      535.99      567.63     17.47 o 
   8  -7   7      156.93      153.10     18.68 o 
 -11  -6   7       43.02       30.76      5.22 o 
 -10  -6   7       52.68       33.36      9.02 o 
  -9  -6   7      419.94      435.40     23.14 o 
  -8  -6   7      274.61      281.90      9.42 o 
  -7  -6   7        5.57        5.65      2.38 o 
  -6  -6   7      812.40      839.29     17.21 o 
  -5  -6   7      374.52      366.96      8.92 o 
  -4  -6   7        5.23        5.48      1.64 o 
  -3  -6   7      506.78      514.89      9.75 o 
  -2  -6   7      188.85      171.44      6.63 o 
  -1  -6   7     1268.62     1232.79     19.55 o 
   0  -6   7      619.16      620.39     12.65 o 
   1  -6   7      434.67      421.62     13.58 o 
   2  -6   7      262.09      257.42      7.93 o 
   3  -6   7       23.51       15.53      2.82 o 
   4  -6   7       73.46       71.00      6.52 o 
   5  -6   7      369.27      357.28     11.73 o 
   6  -6   7      138.44      137.57      8.69 o 
   7  -6   7       21.06       18.64      5.32 o 
   8  -6   7      511.80      550.24     24.76 o 
   9  -6   7       57.46       51.75      5.22 o 
 -12  -5   7      147.58      131.09      9.54 o 
 -11  -5   7       13.92       12.88      5.43 o 
 -10  -5   7       14.03       10.53      4.21 o 
  -9  -5   7       83.20       83.53      6.15 o 
  -8  -5   7      281.89      290.67     17.38 o 
  -7  -5   7        3.90        3.52      3.58 o 
  -6  -5   7        0.84       -0.20      1.77 o 
  -5  -5   7        5.92        5.91      1.68 o 
  -4  -5   7     2657.11     2656.44     39.58 o 
  -3  -5   7       52.64       49.23      2.19 o 
  -2  -5   7     1137.88     1129.23     18.10 o 
  -1  -5   7      255.09      241.27      5.54 o 
   0  -5   7        3.89        4.06      1.20 o 
   1  -5   7      498.01      491.51      8.28 o 
   2  -5   7      311.14      318.16      6.07 o 
   3  -5   7     1174.97     1168.30     24.98 o 
   4  -5   7      829.41      848.54     15.52 o 
   5  -5   7      206.40      200.47      5.43 o 
   6  -5   7      119.01      125.24      5.06 o 
   7  -5   7      108.37       93.76      6.52 o 
   8  -5   7        3.44        4.12      3.38 o 
   9  -5   7       21.52       15.63      8.47 o 
 -12  -4   7       16.95       13.86      5.74 o 
 -11  -4   7       31.32       24.70      5.21 o 
 -10  -4   7       79.21       77.50      5.57 o 
  -9  -4   7       32.00       26.43      3.30 o 
  -8  -4   7       43.40       37.33      4.78 o 
  -7  -4   7      752.49      749.34     19.88 o 
  -6  -4   7       11.83       10.44      0.98 o 
  -5  -4   7      319.72      306.69      4.60 o 
  -4  -4   7     1419.52     1450.34     21.42 o 
  -3  -4   7      352.97      368.58     15.53 o 
  -2  -4   7      205.95      187.14      3.72 o 
  -1  -4   7      374.69      335.21      5.97 o 
   0  -4   7      394.33      382.69      8.04 o 
   1  -4   7       15.26       11.80      1.30 o 
   2  -4   7      241.92      245.24      6.30 o 
   3  -4   7      459.45      443.13      7.93 o 
   4  -4   7       57.76       50.54      2.40 o 
   5  -4   7        3.47        2.65      1.63 o 
   6  -4   7       10.88        4.96      5.97 o 
   7  -4   7      206.26      219.91     17.27 o 
   8  -4   7      238.85      233.59      9.56 o 
   9  -4   7        0.57       -1.06      5.41 o 
 -12  -3   7        2.58        3.88      5.98 o 
 -11  -3   7      114.79      115.16      6.37 o 
 -10  -3   7      375.99      378.86     10.96 o 
  -9  -3   7      190.50      186.67      5.32 o 
  -8  -3   7       73.49       72.51      3.04 o 
  -7  -3   7       35.15       30.32      2.82 o 
  -6  -3   7      611.94      635.29      9.66 o 
  -5  -3   7     1607.76     1533.64     20.85 o 
  -4  -3   7      533.81      505.10      7.20 o 
  -3  -3   7      905.01      876.05     11.37 o 
  -2  -3   7       38.33       38.21      1.41 o 
  -1  -3   7      536.94      534.61      7.25 o 
   0  -3   7        4.29        3.67      0.88 o 
   1  -3   7      454.56      470.93      7.25 o 
   2  -3   7      338.34      326.95      7.49 o 
   3  -3   7      948.35      897.71     16.29 o 
   4  -3   7      648.32      636.06     11.08 o 
   5  -3   7      103.82       95.08      3.30 o 
   6  -3   7      199.21      200.67      7.17 o 
   7  -3   7        6.27        6.60      3.44 o 
   8  -3   7       26.56       26.69      6.08 o 
   9  -3   7       74.72       70.94      5.53 o 
  10  -3   7       13.85        9.91      5.01 o 
 -12  -2   7        8.42        5.43     12.60 o 
 -11  -2   7        6.39       -0.30      3.25 o 
 -10  -2   7      114.35      115.78      7.82 o 
  -9  -2   7      125.13      117.51     10.86 o 
  -8  -2   7        2.25        1.53      1.96 o 
  -7  -2   7       70.87       66.48      2.26 o 
  -6  -2   7       61.19       62.13      2.16 o 
  -5  -2   7      115.64      107.45      2.54 o 
  -4  -2   7       13.48       11.71      1.17 o 
  -3  -2   7      521.77      517.00      6.99 o 
  -2  -2   7      439.62      428.31      5.42 o 
  -1  -2   7     1045.46     1034.33     13.49 o 
   0  -2   7      143.85      138.65      2.75 o 
   1  -2   7      774.95      752.55     11.38 o 
   2  -2   7       41.69       45.78      2.61 o 
   3  -2   7       39.17       37.47      2.06 o 
   4  -2   7       13.18       13.68      1.52 o 
   5  -2   7       44.62       35.52      1.81 o 
   6  -2   7       72.71       73.22      4.89 o 
   7  -2   7      150.17      169.55     11.19 o 
   8  -2   7       48.29       48.79      4.45 o 
   9  -2   7      342.47      394.16     16.51 o 
  10  -2   7       31.25       17.76      6.14 o 
 -12  -1   7       63.63       67.41      7.01 o 
 -11  -1   7      565.51      595.37     14.02 o 
 -10  -1   7       28.08       20.94      2.71 o 
  -9  -1   7     1254.75     1323.52     24.19 o 
  -8  -1   7      224.89      239.10     12.49 o 
  -7  -1   7      435.67      424.26      8.81 o 
  -6  -1   7      678.42      629.67     14.01 o 
  -5  -1   7      301.16      295.40      7.28 o 
  -4  -1   7      126.04      118.55      4.45 o 
  -3  -1   7      964.57      903.12     12.07 o 
  -2  -1   7      277.64      285.59      4.24 o 
  -1  -1   7        0.90        0.39      0.83 o 
   0  -1   7        2.00        2.77      1.09 o 
   1  -1   7      203.60      202.48      5.32 o 
   2  -1   7      140.61      134.00      5.00 o 
   3  -1   7      698.66      699.54     13.82 o 
   4  -1   7      238.04      232.91      5.58 o 
   5  -1   7     1199.99     1192.29     22.42 o 
   6  -1   7       61.10       70.46      2.54 o 
   7  -1   7        2.14        1.97      3.80 o 
   8  -1   7       15.08       24.91      5.11 o 
   9  -1   7       22.30       25.48      6.02 o 
  10  -1   7      100.25      106.78      9.12 o 
 -12   0   7       14.31        2.51      7.93 o 
 -11   0   7      252.47      254.22      9.21 o 
 -10   0   7      274.94      295.06      7.75 o 
  -9   0   7       11.02       13.45      2.93 o 
  -8   0   7      117.85      113.35      4.07 o 
  -7   0   7     1144.42     1163.76     20.62 o 
  -6   0   7       13.78       18.51      1.22 o 
  -5   0   7      134.59      132.95      2.70 o 
  -4   0   7      407.97      412.05      8.25 o 
  -3   0   7        6.16        1.69      0.72 o 
  -2   0   7      722.66      709.16      9.59 o 
  -1   0   7      345.79      334.44      4.86 o 
   0   0   7       35.26       54.64      1.84 o 
   1   0   7      436.44      397.40      8.47 o 
   2   0   7      276.86      257.48      5.68 o 
   3   0   7      289.76      275.11      5.98 o 
   4   0   7       14.78       17.38      1.56 o 
   5   0   7      235.26      207.52      6.31 o 
   6   0   7      153.13      139.63      5.27 o 
   7   0   7      582.13      603.53     18.12 o 
   8   0   7       18.26       28.42     14.34 o 
   9   0   7      243.84      255.80     11.24 o 
  10   0   7      176.68      177.53     10.66 o 
 -12   1   7      547.17      580.36     23.87 o 
 -11   1   7       43.37       39.95      5.00 o 
 -10   1   7      229.06      226.27      7.83 o 
  -9   1   7      119.43      112.26      4.49 o 
  -8   1   7      413.84      386.65      9.99 o 
  -7   1   7        0.54       -0.50      0.87 o 
  -6   1   7       45.36       37.91      5.97 o 
  -5   1   7        7.22       10.40      0.99 o 
  -4   1   7      480.05      478.62      6.47 o 
  -3   1   7     1009.99     1060.35     14.53 o 
  -2   1   7       94.67       91.78      1.81 o 
  -1   1   7     1279.70     1282.60     16.79 o 
   0   1   7        0.37        1.16      0.68 o 
   1   1   7     1585.91     1627.25     39.91 o 
   2   1   7     2862.34     2864.13     47.70 o 
   3   1   7      214.19      207.19      6.95 o 
   4   1   7      153.99      147.90      3.98 o 
   5   1   7      109.69      129.90      4.67 o 
   6   1   7       83.27       52.59      5.87 o 
   7   1   7       89.08       84.14      6.43 o 
   8   1   7       34.95       30.07      7.06 o 
   9   1   7       16.68       18.15      7.39 o 
  10   1   7      511.78      580.94     43.45 o 
 -12   2   7      128.19      131.39     10.32 o 
 -11   2   7        1.07        1.99      2.81 o 
 -10   2   7      131.19      111.21      9.56 o 
  -9   2   7      201.45      192.14     15.10 o 
  -8   2   7      578.42      612.30     15.27 o 
  -7   2   7      189.71      219.75      4.90 o 
  -6   2   7       99.57       82.01      4.02 o 
  -5   2   7        4.49        1.10      0.99 o 
  -4   2   7      326.28      360.77      9.78 o 
  -3   2   7        0.64        1.00      0.72 o 
  -2   2   7      444.07      414.31      6.26 o 
  -1   2   7      247.86      238.88      4.16 o 
   0   2   7      570.71      554.17      9.45 o 
   1   2   7     2156.33     2072.61     41.07 o 
   2   2   7      379.43      377.37      7.48 o 
   3   2   7      172.14      159.26      4.28 o 
   4   2   7       22.71       18.22      2.93 o 
   5   2   7        2.76        0.42      1.68 o 
   6   2   7       79.79       85.26      4.25 o 
   7   2   7      165.48      214.06     19.99 o 
   8   2   7      104.70      100.21      9.22 o 
   9   2   7      211.33      231.96     14.03 o 
  10   2   7       68.43       68.52     10.57 o 
 -12   3   7       52.47       42.22      6.97 o 
 -11   3   7       64.40       55.61      8.52 o 
 -10   3   7      107.03      107.24      5.54 o 
  -9   3   7       41.54       39.66      4.02 o 
  -8   3   7       21.70       12.61      5.32 o 
  -7   3   7        9.32        7.04      1.84 o 
  -6   3   7      444.75      470.01      8.81 o 
  -5   3   7      275.52      255.14      4.44 o 
  -4   3   7      350.03      337.13      9.02 o 
  -3   3   7       12.66       10.14      1.74 o 
  -2   3   7      692.38      725.09      9.93 o 
  -1   3   7       64.10       60.19      5.21 o 
   0   3   7       11.57        7.74      1.04 o 
   1   3   7      246.06      238.26      5.14 o 
   2   3   7        4.14        3.76      0.62 o 
   3   3   7       13.97       14.11      2.09 o 
   4   3   7      518.56      533.45     24.66 o 
   5   3   7      139.01      153.80      5.39 o 
   6   3   7        0.52        4.46     12.06 o 
   7   3   7       72.21       74.83      7.45 o 
   8   3   7      155.38      178.75     10.89 o 
   9   3   7       35.40       25.76      7.30 o 
 -12   4   7       90.64       72.31      7.38 o 
 -11   4   7      105.56       94.68     14.77 o 
 -10   4   7       19.60       13.98      6.84 o 
  -9   4   7       75.58       59.07      6.84 o 
  -8   4   7       20.65       20.94      3.26 o 
  -7   4   7      106.90       97.68      5.43 o 
  -6   4   7      455.33      477.29      9.99 o 
  -5   4   7     1434.96     1530.14     21.03 o 
  -4   4   7      518.67      502.84      8.47 o 
  -3   4   7      536.52      510.59      9.03 o 
  -2   4   7      123.59      111.09      3.30 o 
  -1   4   7       18.60       19.62      2.39 o 
   0   4   7     1843.79     1826.93     24.12 o 
   1   4   7      794.12      775.44     12.25 o 
   2   4   7     1704.56     1660.37     28.24 o 
   3   4   7     1052.68     1018.08     22.59 o 
   4   4   7       38.60       41.29      3.02 o 
   5   4   7        5.61        4.72      2.33 o 
   6   4   7      124.51      145.01      5.90 o 
   7   4   7      160.94      150.47      9.34 o 
   8   4   7      639.81      740.15     31.01 o 
   9   4   7      250.18      277.24     17.89 o 
 -11   5   7      394.73      428.73     23.49 o 
 -10   5   7      118.87      112.87      5.82 o 
  -9   5   7       23.60       16.76      3.18 o 
  -8   5   7      142.27      141.09      5.10 o 
  -7   5   7       21.12       18.68      2.82 o 
  -6   5   7      126.36      113.82      4.17 o 
  -5   5   7     1207.29     1169.52     17.12 o 
  -4   5   7        3.78        5.59      1.30 o 
  -3   5   7       24.51       18.39      2.04 o 
  -2   5   7       31.54       22.63      6.30 o 
  -1   5   7       34.67       25.79      3.80 o 
   0   5   7        2.10        1.54      1.67 o 
   1   5   7       15.48       15.31      2.39 o 
   2   5   7      697.48      661.44     10.89 o 
   3   5   7      102.81       97.25      3.74 o 
   4   5   7      205.86      203.74      7.72 o 
   5   5   7       16.39       11.85      2.72 o 
   6   5   7      355.94      382.09     10.42 o 
   7   5   7        0.31       -0.37      2.86 o 
   8   5   7        2.89        0.77      6.63 o 
   9   5   7       27.92       35.51     11.73 o 
 -11   6   7        8.84        9.31      8.30 o 
 -10   6   7        0.27       -3.91      3.91 o 
  -9   6   7     1256.14     1398.74     58.33 o 
  -8   6   7      153.19      144.14      9.99 o 
  -7   6   7        0.08        0.79      2.35 o 
  -6   6   7      443.18      459.63     10.33 o 
  -5   6   7      208.30      209.06      5.14 o 
  -4   6   7       20.90       24.05      3.37 o 
  -3   6   7      639.23      614.43     11.91 o 
  -2   6   7        0.56       -0.46      2.93 o 
  -1   6   7      493.88      479.92     24.22 o 
   0   6   7      711.26      694.56     13.20 o 
   1   6   7      191.79      184.67      5.46 o 
   2   6   7     1484.44     1502.91     27.80 o 
   3   6   7      149.36      149.44      4.89 o 
   4   6   7       37.18       36.42      4.13 o 
   5   6   7      578.42      587.85     21.51 o 
   6   6   7        7.38        4.77      3.14 o 
   7   6   7      302.53      351.19     15.46 o 
   8   6   7      337.36      419.50     18.36 o 
 -10   7   7      102.16       97.63      9.90 o 
  -9   7   7       32.23       29.00      4.41 o 
  -8   7   7        1.06       -1.30      2.79 o 
  -7   7   7        0.89        1.05      2.75 o 
  -6   7   7      186.16      176.68      5.59 o 
  -5   7   7       14.65       17.30      2.45 o 
  -4   7   7      249.53      227.38      5.76 o 
  -3   7   7      130.64      133.90      4.45 o 
  -2   7   7       27.35       24.67      2.24 o 
  -1   7   7      270.12      259.18      7.24 o 
   0   7   7       11.77        8.07      2.66 o 
   1   7   7      876.46      857.82     18.42 o 
   2   7   7       27.20       21.59      3.53 o 
   3   7   7      456.82      446.80     11.89 o 
   4   7   7       65.33       57.95      4.45 o 
   5   7   7      100.57       86.75      9.88 o 
   6   7   7      353.40      357.83     13.90 o 
   7   7   7       43.85       43.61      6.36 o 
   8   7   7        4.24       11.73      9.12 o 
 -10   8   7      289.29      294.58     25.20 o 
  -9   8   7      103.44       90.57      6.84 o 
  -8   8   7      745.06      821.94     25.92 o 
  -7   8   7      451.61      439.00     16.40 o 
  -6   8   7        2.89        1.11      3.05 o 
  -5   8   7       76.07       68.51      3.45 o 
  -4   8   7        3.13        2.41      2.04 o 
  -3   8   7       17.90       13.98      5.65 o 
  -2   8   7       49.52       44.23      3.45 o 
  -1   8   7      107.26      105.48      5.11 o 
   0   8   7      121.54      114.51      5.04 o 
   1   8   7      274.30      278.96      7.75 o 
   2   8   7      138.09      140.61      5.98 o 
   3   8   7      173.21      167.62      6.75 o 
   4   8   7        1.74        4.01      3.06 o 
   5   8   7       44.30       32.92     10.21 o 
   6   8   7      153.70      130.68      8.84 o 
   7   8   7       63.61       66.83      8.24 o 
  -9   9   7      101.48       89.38      6.45 o 
  -8   9   7       20.59       18.11     11.84 o 
  -7   9   7       27.82       23.16      4.13 o 
  -6   9   7       45.00       36.76      3.94 o 
  -5   9   7       40.07       36.19      3.74 o 
  -4   9   7      120.26      131.89      4.92 o 
  -3   9   7        5.42       11.97      6.41 o 
  -2   9   7      204.74      191.51      7.13 o 
  -1   9   7        3.55       -0.54      2.46 o 
   0   9   7        6.08        5.38      2.40 o 
   1   9   7       84.49       76.36     16.51 o 
   2   9   7      208.85      207.94      8.83 o 
   3   9   7      336.42      336.47     22.92 o 
   4   9   7        1.12       -0.25      3.74 o 
   5   9   7      162.18      162.48     15.53 o 
   6   9   7      193.25      187.46     10.98 o 
  -8  10   7      401.84      402.98     15.93 o 
  -7  10   7      102.24       74.34     15.86 o 
  -6  10   7        0.24        4.02      3.06 o 
  -5  10   7       42.70       46.14      4.54 o 
  -4  10   7      114.36      104.84     12.06 o 
  -3  10   7        9.68       10.34      3.49 o 
  -2  10   7       26.16       28.74      5.36 o 
  -1  10   7       18.08        8.91      3.65 o 
   0  10   7      561.19      600.04     17.97 o 
   1  10   7      261.47      264.45     10.41 o 
   2  10   7      183.59      181.71     16.29 o 
   3  10   7       16.79       19.41      5.27 o 
   4  10   7        2.27       -1.58      5.67 o 
   5  10   7        2.87        3.67      6.07 o 
  -6  11   7       92.21       85.63      6.95 o 
  -5  11   7       24.92       18.70      4.79 o 
  -4  11   7      191.20      183.81      8.75 o 
  -3  11   7      195.35      190.84      8.91 o 
  -2  11   7        0.43        5.54      4.86 o 
  -1  11   7       23.40       17.89      4.94 o 
   0  11   7        0.80        2.87      5.03 o 
   1  11   7       61.69       51.65      7.07 o 
   2  11   7      119.30      117.50      8.66 o 
   3  11   7       49.47       36.14      6.49 o 
   4  11   7      160.23      145.79     13.34 o 
  -4  12   7        0.00       12.34      5.81 o 
  -3  12   7       13.79       15.93      5.44 o 
  -2  12   7      120.30      117.00      9.34 o 
  -1  12   7        8.83        5.20      6.57 o 
   0  12   7       90.12       77.73     16.18 o 
   1  12   7        0.05        4.71      7.43 o 
  -4 -12   8       12.41       14.83      5.52 o 
  -3 -12   8        7.48        3.04      5.01 o 
  -2 -12   8      584.65      611.39     19.72 o 
  -1 -12   8       27.25       24.15      5.16 o 
   0 -12   8      169.93      158.82      9.27 o 
   1 -12   8       37.58       37.77      6.10 o 
   2 -12   8        0.43        0.42      5.26 o 
  -6 -11   8       21.21       23.12      5.07 o 
  -5 -11   8       23.71       18.71      5.06 o 
  -4 -11   8      120.72      127.35     10.97 o 
  -3 -11   8       86.53       97.91      6.52 o 
  -2 -11   8       71.16       62.19      4.64 o 
  -1 -11   8        7.93        1.08      8.91 o 
   0 -11   8        1.28        3.86      4.13 o 
   1 -11   8        0.19       -0.46      3.88 o 
   2 -11   8       90.51       73.01      6.61 o 
   3 -11   8       66.04       73.22     22.05 o 
   4 -11   8      327.88      310.99     20.92 o 
  -8 -10   8      445.63      477.37     19.25 o 
  -7 -10   8      164.66      160.56      8.58 o 
  -6 -10   8      129.31      123.70      6.81 o 
  -5 -10   8       50.45       45.90      5.87 o 
  -4 -10   8        1.22        5.37      3.65 o 
  -3 -10   8        0.66        0.98      3.07 o 
  -2 -10   8        0.80        3.72      2.93 o 
  -1 -10   8      361.41      357.25     11.19 o 
   0 -10   8      359.05      355.57     12.38 o 
   1 -10   8        9.79       10.75      3.63 o 
   2 -10   8       54.39       52.34      7.51 o 
   3 -10   8      117.37      112.14     11.40 o 
   4 -10   8      276.91      269.92     17.49 o 
   5 -10   8        7.35       11.11      8.45 o 
  -9  -9   8       10.90        4.95      5.50 o 
  -8  -9   8      116.40      114.38      7.29 o 
  -7  -9   8       44.89       41.04      6.41 o 
  -6  -9   8        0.05       -3.18      3.18 o 
  -5  -9   8      336.73      359.22     10.70 o 
  -4  -9   8      215.53      221.22      7.24 o 
  -3  -9   8      113.03      117.74      5.01 o 
  -2  -9   8        8.85       14.59      2.85 o 
  -1  -9   8        1.43        0.71      2.24 o 
   0  -9   8        0.31       -0.39      2.40 o 
   1  -9   8       87.77       78.13      6.41 o 
   2  -9   8      241.21      228.19     12.19 o 
   3  -9   8      112.30      105.28      8.75 o 
   4  -9   8      709.39      771.53     33.46 o 
   5  -9   8        0.00       -1.03      4.18 o 
   6  -9   8      603.03      644.61     41.60 o 
 -10  -8   8      194.37      198.19     11.68 o 
  -9  -8   8      517.77      544.32     20.08 o 
  -8  -8   8       12.09       10.85      5.32 o 
  -7  -8   8      427.74      459.59     23.14 o 
  -6  -8   8       35.29       26.62      3.53 o 
  -5  -8   8        0.65       -0.74      3.91 o 
  -4  -8   8        0.09        0.65      3.69 o 
  -3  -8   8        1.93        0.52      7.49 o 
  -2  -8   8       46.52       37.58      3.21 o 
  -1  -8   8      714.57      722.44     14.45 o 
   0  -8   8       43.47       26.84      8.25 o 
   1  -8   8       96.13       98.08     10.54 o 
   2  -8   8        3.71        3.82      2.07 o 
   3  -8   8       43.86       34.97      7.39 o 
   4  -8   8       17.23       15.32      2.93 o 
   5  -8   8       23.60       20.12      4.07 o 
   6  -8   8        2.83        3.33      4.25 o 
   7  -8   8      224.95      230.80     10.92 o 
 -10  -7   8      169.70      177.12     12.32 o 
  -9  -7   8       24.16       16.92      4.12 o 
  -8  -7   8      241.52      254.54      9.00 o 
  -7  -7   8        2.61       -2.03      3.37 o 
  -6  -7   8      515.57      544.37     14.45 o 
  -5  -7   8      213.03      219.53      6.65 o 
  -4  -7   8        3.99        5.21      2.19 o 
  -3  -7   8      854.52      863.44     15.87 o 
  -2  -7   8      835.45      821.89     14.64 o 
  -1  -7   8      191.97      183.57      4.85 o 
   0  -7   8        0.30        0.87      1.41 o 
   1  -7   8       94.45       92.45      6.19 o 
   2  -7   8        0.03        0.85      2.20 o 
   3  -7   8      782.10      838.72     26.07 o 
   4  -7   8      114.77      104.56      9.45 o 
   5  -7   8      378.34      374.04     14.77 o 
   6  -7   8      194.38      180.62      7.72 o 
   7  -7   8        6.26       -0.36      3.81 o 
 -11  -6   8       58.20       50.75      8.47 o 
 -10  -6   8       32.08       24.80      4.85 o 
  -9  -6   8      247.74      260.52      9.49 o 
  -8  -6   8       12.74        9.48      3.73 o 
  -7  -6   8      182.69      191.14     12.49 o 
  -6  -6   8       58.14       47.20      3.91 o 
  -5  -6   8       56.82       52.14      2.99 o 
  -4  -6   8      167.72      164.56      4.53 o 
  -3  -6   8       85.24       72.52      2.96 o 
  -2  -6   8      106.14      102.29      3.44 o 
  -1  -6   8       43.91       38.97      2.04 o 
   0  -6   8        1.39        2.88      1.14 o 
   1  -6   8        1.85       -0.66      1.76 o 
   2  -6   8        0.57        2.11      2.50 o 
   3  -6   8      167.16      172.02      9.78 o 
   4  -6   8       97.21       93.85      4.56 o 
   5  -6   8        3.40        2.77      3.13 o 
   6  -6   8        0.53        3.60      2.71 o 
   7  -6   8      108.64      105.15      7.60 o 
   8  -6   8        0.10       -2.29      4.34 o 
 -11  -5   8      146.51      149.02      8.68 o 
 -10  -5   8       23.37       12.81      6.63 o 
  -9  -5   8       89.02       84.36      5.84 o 
  -8  -5   8       13.45        9.96      3.21 o 
  -7  -5   8      251.29      254.80     12.82 o 
  -6  -5   8      240.94      228.00      6.49 o 
  -5  -5   8      887.90      901.13     15.42 o 
  -4  -5   8        0.68       -1.84      1.84 o 
  -3  -5   8     1720.34     1717.50     26.84 o 
  -2  -5   8      244.26      247.73      9.12 o 
  -1  -5   8      477.10      471.80      8.80 o 
   0  -5   8        4.13        3.37      1.41 o 
   1  -5   8      243.28      240.63      4.78 o 
   2  -5   8      380.00      367.05     13.69 o 
   3  -5   8      771.57      753.21     13.26 o 
   4  -5   8       75.20       67.91      8.04 o 
   5  -5   8      115.64      123.60      9.99 o 
   6  -5   8      120.82      123.40      5.43 o 
   7  -5   8       11.45        4.94      4.24 o 
   8  -5   8       65.49       67.18      6.03 o 
 -12  -4   8       25.58       15.16      5.90 o 
 -11  -4   8        2.46        3.48      3.84 o 
 -10  -4   8      107.13      111.03      6.58 o 
  -9  -4   8       74.93       74.59      6.84 o 
  -8  -4   8      222.58      215.57      6.79 o 
  -7  -4   8       97.40       94.25      5.97 o 
  -6  -4   8       34.77       32.39      1.48 o 
  -5  -4   8       39.97       35.00      1.02 o 
  -4  -4   8      454.33      434.85      6.41 o 
  -3  -4   8      887.26      882.85     12.07 o 
  -2  -4   8      217.57      213.88      4.06 o 
  -1  -4   8      349.80      353.55      7.28 o 
   0  -4   8       88.91       91.06      3.58 o 
   1  -4   8      435.80      444.24      7.25 o 
   2  -4   8       21.80       20.16      1.96 o 
   3  -4   8       13.36       11.98      2.61 o 
   4  -4   8      276.51      258.05      6.30 o 
   5  -4   8       25.09       23.76      5.00 o 
   6  -4   8        9.06        7.34      4.07 o 
   7  -4   8        5.05        4.80      3.74 o 
   8  -4   8       30.84       13.78      5.35 o 
   9  -4   8      122.01      117.14      7.97 o 
 -12  -3   8      274.11      264.70     17.16 o 
 -11  -3   8      121.25      115.58      6.61 o 
 -10  -3   8      252.29      242.84     17.05 o 
  -9  -3   8      624.27      640.91     21.18 o 
  -8  -3   8      207.55      204.08      5.58 o 
  -7  -3   8       36.87       26.93      3.69 o 
  -6  -3   8     1014.61      999.10     19.88 o 
  -5  -3   8       28.29       24.08      5.32 o 
  -4  -3   8     2729.04     2746.01     36.47 o 
  -3  -3   8      543.81      515.24      7.62 o 
  -2  -3   8      303.80      303.55      4.86 o 
  -1  -3   8      175.71      181.06      4.67 o 
   0  -3   8        3.65        2.61      1.08 o 
   1  -3   8       63.12       63.78      3.37 o 
   2  -3   8        0.75        1.09      1.17 o 
   3  -3   8        5.49        4.73      1.22 o 
   4  -3   8      460.65      473.25     10.65 o 
   5  -3   8     1038.53     1104.54     21.53 o 
   6  -3   8      150.43      139.19      8.91 o 
   7  -3   8       21.29       19.53      4.67 o 
   8  -3   8        0.01       -4.02      4.02 o 
   9  -3   8      102.74      100.42     15.10 o 
 -12  -2   8       23.50       28.00      8.36 o 
 -11  -2   8      118.63      111.68      6.98 o 
 -10  -2   8      697.93      715.61     17.59 o 
  -9  -2   8        5.28        2.74      2.13 o 
  -8  -2   8       73.30       73.43      3.29 o 
  -7  -2   8      994.42      994.16     18.72 o 
  -6  -2   8      248.49      266.90      5.06 o 
  -5  -2   8      159.57      151.45      3.41 o 
  -4  -2   8       64.21       70.44      3.69 o 
  -3  -2   8       26.14       25.02      1.51 o 
  -2  -2   8       43.16       43.24      2.50 o 
  -1  -2   8       13.88       12.27      2.17 o 
   0  -2   8     1718.41     1678.26     29.49 o 
   1  -2   8      194.39      171.42      4.67 o 
   2  -2   8       47.04       47.44      1.63 o 
   3  -2   8      113.71      121.83      4.56 o 
   4  -2   8       76.83       69.57      3.38 o 
   5  -2   8      136.60      132.15      4.10 o 
   6  -2   8      154.09      160.59      6.61 o 
   7  -2   8      311.77      290.05      9.74 o 
   8  -2   8      121.18      112.38      6.36 o 
   9  -2   8      168.64      156.45      8.29 o 
 -12  -1   8      124.82      125.56     16.73 o 
 -11  -1   8       16.07       16.42      4.24 o 
 -10  -1   8      901.72      965.33     21.50 o 
  -9  -1   8        2.72        2.86      2.44 o 
  -8  -1   8      169.55      154.92      4.69 o 
  -7  -1   8     1964.01     1941.34     35.38 o 
  -6  -1   8        4.87        5.26      1.45 o 
  -5  -1   8     1022.41      994.48     14.74 o 
  -4  -1   8      867.10      856.14     13.70 o 
  -3  -1   8      204.90      197.06      3.60 o 
  -2  -1   8       71.37       65.32      2.39 o 
  -1  -1   8     1043.26     1035.78     14.21 o 
   0  -1   8        0.66        1.12      0.88 o 
   1  -1   8      815.31      803.32     13.17 o 
   2  -1   8      105.90      106.54      6.52 o 
   3  -1   8       57.85       57.46      3.07 o 
   4  -1   8      378.71      422.89     10.02 o 
   5  -1   8       66.31       48.41      4.02 o 
   6  -1   8       52.95       39.88      4.60 o 
   7  -1   8       59.80       50.49     11.08 o 
   8  -1   8      528.57      536.61     19.60 o 
   9  -1   8        2.44        4.16      6.52 o 
 -12   0   8       82.24       78.80      7.14 o 
 -11   0   8       75.80       64.69      9.88 o 
 -10   0   8       30.06       27.37      2.81 o 
  -9   0   8        0.07       -0.24      2.38 o 
  -8   0   8      685.18      695.54     15.82 o 
  -7   0   8       48.46       44.04      2.50 o 
  -6   0   8      715.18      682.82     10.81 o 
  -5   0   8       70.33       60.93      5.87 o 
  -4   0   8       19.12       10.91      1.28 o 
  -3   0   8      126.00      106.53      2.61 o 
  -2   0   8      272.12      258.49      4.89 o 
  -1   0   8        1.94        3.86      1.74 o 
   0   0   8       39.02       33.45      2.19 o 
   1   0   8      321.20      319.63      7.14 o 
   2   0   8     1002.82     1020.02     18.81 o 
   3   0   8       66.12       56.43      2.89 o 
   4   0   8       40.52       57.49      4.34 o 
   5   0   8        0.46        1.82      1.59 o 
   6   0   8      170.13      176.25      6.74 o 
   7   0   8       17.23       19.23      4.77 o 
   8   0   8      492.36      516.30     20.72 o 
   9   0   8      360.78      418.97     19.83 o 
 -12   1   8        0.02       -4.83      4.83 o 
 -11   1   8      209.51      231.03     15.97 o 
 -10   1   8      277.13      293.05     11.74 o 
  -9   1   8       13.77       10.27      2.56 o 
  -8   1   8      315.73      286.98      7.51 o 
  -7   1   8      220.59      190.71      5.02 o 
  -6   1   8       16.47        8.29      1.21 o 
  -5   1   8      259.58      254.52      4.50 o 
  -4   1   8       52.95       40.04      1.61 o 
  -3   1   8        8.60        9.10      1.85 o 
  -2   1   8     3884.05     3858.32     55.85 o 
  -1   1   8       42.91       43.39      2.82 o 
   0   1   8        0.14        0.61      1.30 o 
   1   1   8      275.45      255.57      6.71 o 
   2   1   8      796.11      772.28     13.93 o 
   3   1   8        4.14        3.15      1.97 o 
   4   1   8       35.95       49.98      2.65 o 
   5   1   8       21.02       13.21      2.29 o 
   6   1   8       11.69        7.57      2.37 o 
   7   1   8      220.29      201.88      9.34 o 
   8   1   8        0.22        1.52      6.19 o 
   9   1   8       17.30       11.03      9.60 o 
 -12   2   8        0.55        5.16      5.79 o 
 -11   2   8      102.31       91.59      7.17 o 
 -10   2   8        2.21       -3.21      3.21 o 
  -9   2   8      365.39      366.29     13.44 o 
  -8   2   8       69.11       61.12      3.54 o 
  -7   2   8      884.97      919.90     17.16 o 
  -6   2   8      234.84      288.44      5.81 o 
  -5   2   8      162.19      160.04      2.97 o 
  -4   2   8      222.23      221.46      4.26 o 
  -3   2   8        7.72        3.41      1.19 o 
  -2   2   8       84.39       86.35      2.09 o 
  -1   2   8     2689.64     2656.74     65.50 o 
   0   2   8     4515.74     4549.59     80.83 o 
   1   2   8     1019.61      997.77     18.96 o 
   2   2   8     1796.82     1826.78     36.52 o 
   3   2   8      370.04      367.44      8.66 o 
   4   2   8        2.84        1.44      2.82 o 
   5   2   8       49.69       64.61      3.34 o 
   6   2   8       43.24       38.85      3.58 o 
   7   2   8      228.72      265.12     11.72 o 
   8   2   8      251.55      277.13     21.51 o 
   9   2   8       35.58       26.34      8.80 o 
 -12   3   8      143.42      146.44      9.46 o 
 -11   3   8      478.70      497.05     33.02 o 
 -10   3   8      138.17      132.60     16.73 o 
  -9   3   8       11.24        8.62      3.40 o 
  -8   3   8      115.28      119.94      9.99 o 
  -7   3   8       75.91       98.32      4.23 o 
  -6   3   8      342.85      282.96      5.89 o 
  -5   3   8      712.49      688.45     10.67 o 
  -4   3   8      135.61      127.55      2.92 o 
  -3   3   8       96.30       91.70      2.53 o 
  -2   3   8       66.94       61.99      3.80 o 
  -1   3   8      650.82      649.33      9.40 o 
   0   3   8       12.99       10.73      3.26 o 
   1   3   8      327.97      316.07      6.84 o 
   2   3   8       77.25       85.05      3.44 o 
   3   3   8       24.19       22.23      2.15 o 
   4   3   8      266.45      241.85      6.52 o 
   5   3   8        3.48       12.01      2.49 o 
   6   3   8      399.62      419.08     12.98 o 
   7   3   8       38.20       41.62      6.75 o 
   8   3   8        1.01        1.94      5.76 o 
   9   3   8        5.62        5.84      9.43 o 
 -11   4   8       26.50       25.06      6.89 o 
 -10   4   8      135.78      130.36      7.49 o 
  -9   4   8      413.70      415.97     16.84 o 
  -8   4   8       80.45       79.76      4.66 o 
  -7   4   8      296.85      376.94      9.34 o 
  -6   4   8      555.07      563.58     10.81 o 
  -5   4   8       94.28      110.43      2.93 o 
  -4   4   8        6.91        6.33      1.74 o 
  -3   4   8     1010.24      988.64     16.15 o 
  -2   4   8     1322.55     1286.49     26.18 o 
  -1   4   8     3036.15     3021.52     67.13 o 
   0   4   8     1035.51      999.67     16.07 o 
   1   4   8     3024.59     3118.86     89.50 o 
   2   4   8      111.26       98.04      6.84 o 
   3   4   8       18.74       15.89      2.56 o 
   4   4   8      222.13      237.34      7.21 o 
   5   4   8        2.58        0.23      3.01 o 
   6   4   8       50.61       72.42      4.72 o 
   7   4   8      474.14      554.77     23.80 o 
   8   4   8      138.21      115.57     12.38 o 
 -11   5   8        4.58       -8.52      8.52 o 
 -10   5   8       14.14       16.65      4.66 o 
  -9   5   8       55.17       44.19      4.84 o 
  -8   5   8        1.27        6.04      3.16 o 
  -7   5   8       23.63       26.70      2.75 o 
  -6   5   8      225.88      233.87      6.07 o 
  -5   5   8        1.97       -0.14      1.45 o 
  -4   5   8       33.33       32.58      1.80 o 
  -3   5   8      320.06      329.02      7.39 o 
  -2   5   8      774.15      718.38     20.53 o 
  -1   5   8        7.22        4.07      1.51 o 
   0   5   8        0.57        4.88      2.29 o 
   1   5   8      385.19      372.43      8.82 o 
   2   5   8      253.44      251.44      8.47 o 
   3   5   8       81.73       73.38      3.80 o 
   4   5   8        9.14        5.60      3.06 o 
   5   5   8      352.50      371.74     12.65 o 
   6   5   8      146.55      163.06      7.08 o 
   7   5   8        3.71       -1.84      5.71 o 
   8   5   8        0.00       -0.24      7.51 o 
 -11   6   8      118.13      115.08     12.99 o 
 -10   6   8       46.51       36.94      5.77 o 
  -9   6   8        8.83        3.16      3.65 o 
  -8   6   8      479.66      520.89     20.42 o 
  -7   6   8      250.74      269.68      7.99 o 
  -6   6   8       44.05       53.15      3.69 o 
  -5   6   8      267.53      260.79      6.34 o 
  -4   6   8      114.60      128.50      8.91 o 
  -3   6   8       93.68       88.22      3.39 o 
  -2   6   8     1450.36     1447.84     31.50 o 
  -1   6   8       58.89       57.86      3.83 o 
   0   6   8      243.97      239.05      6.98 o 
   1   6   8       22.99       26.59      3.18 o 
   2   6   8       56.08       56.87      5.76 o 
   3   6   8      500.11      517.44     14.97 o 
   4   6   8       67.57       69.83      8.47 o 
   5   6   8       17.51       19.58      4.56 o 
   6   6   8      225.13      245.32     18.36 o 
   7   6   8      112.86       97.76     14.77 o 
 -10   7   8      156.81      142.56      8.49 o 
  -9   7   8        0.27        2.85      4.66 o 
  -8   7   8        1.99        2.98      3.62 o 
  -7   7   8       71.90       65.45      4.70 o 
  -6   7   8       33.35       34.29      3.45 o 
  -5   7   8      178.15      148.09      4.73 o 
  -4   7   8       12.14       18.49      2.56 o 
  -3   7   8      415.25      418.33     10.11 o 
  -2   7   8       22.26       21.41      2.92 o 
  -1   7   8     1130.58     1120.27     23.27 o 
   0   7   8       15.06       14.26      3.15 o 
   1   7   8      274.07      268.54      8.05 o 
   2   7   8      693.50      733.79     29.54 o 
   3   7   8        2.24        0.19      3.37 o 
   4   7   8       24.25       33.11      4.51 o 
   5   7   8      356.03      414.94     15.28 o 
   6   7   8      102.03       94.64      6.79 o 
   7   7   8      447.63      477.70     25.85 o 
  -9   8   8      254.73      253.79     21.29 o 
  -8   8   8      581.21      599.25     23.24 o 
  -7   8   8        0.60       -1.13      3.34 o 
  -6   8   8       91.46       86.03      9.88 o 
  -5   8   8      271.21      266.91     14.55 o 
  -4   8   8      196.15      177.56      5.50 o 
  -3   8   8      258.83      264.13      7.30 o 
  -2   8   8       49.15       48.68      5.97 o 
  -1   8   8        2.33        8.75      3.15 o 
   0   8   8      720.70      710.78     18.49 o 
   1   8   8      406.90      431.14     11.42 o 
   2   8   8      100.57       89.28      5.38 o 
   3   8   8       72.61       66.03      8.91 o 
   4   8   8        0.21       -0.81      3.60 o 
   5   8   8       60.18       54.43      5.44 o 
   6   8   8      102.79       96.37      8.84 o 
  -8   9   8       11.22       21.21     12.49 o 
  -7   9   8        0.52        1.60      4.14 o 
  -6   9   8      510.62      515.22     15.64 o 
  -5   9   8        8.08        9.41      3.54 o 
  -4   9   8      381.99      373.06     15.21 o 
  -3   9   8      117.22       97.39      5.69 o 
  -2   9   8      141.11      129.39      6.67 o 
  -1   9   8      149.01      137.77      6.26 o 
   0   9   8        0.01        1.66      2.97 o 
   1   9   8        0.14       -1.40      2.92 o 
   2   9   8      120.32      121.54     22.70 o 
   3   9   8       46.25       41.58      4.70 o 
   4   9   8      367.81      366.08     37.47 o 
   5   9   8      331.95      347.43     14.97 o 
  -7  10   8       16.63       22.22      4.93 o 
  -6  10   8       33.70       29.38      4.70 o 
  -5  10   8        1.03        2.18      3.29 o 
  -4  10   8        0.04       -1.72      4.22 o 
  -3  10   8        0.11        4.63      4.74 o 
  -2  10   8      136.76      129.94      8.35 o 
  -1  10   8      227.31      227.84     24.55 o 
   0  10   8      655.18      672.81     25.60 o 
   1  10   8       38.29       33.14      5.96 o 
   2  10   8       66.73       53.54      9.99 o 
   3  10   8      200.66      209.92     16.08 o 
   4  10   8       95.95       81.35      9.72 o 
  -5  11   8      233.38      234.67     11.69 o 
  -4  11   8      148.55      147.61      8.68 o 
  -3  11   8       58.34       57.20      9.02 o 
  -2  11   8      144.28      135.75      9.19 o 
  -1  11   8      225.20      208.55     11.71 o 
   0  11   8        9.14        5.56      5.09 o 
   1  11   8      100.84       99.57      8.59 o 
   2  11   8      133.58      118.60      9.81 o 
  -5 -11   9      114.36      108.45      6.52 o 
  -4 -11   9       21.30       15.40      4.38 o 
  -3 -11   9        9.39       15.38      4.75 o 
  -2 -11   9      166.31      156.45      7.41 o 
  -1 -11   9       36.75       25.32      5.22 o 
   0 -11   9        0.20       -1.52      8.91 o 
   1 -11   9      317.87      304.60     13.94 o 
   2 -11   9        7.23        8.20      5.72 o 
  -7 -10   9      421.83      446.17     18.01 o 
  -6 -10   9       28.73       32.37     11.84 o 
  -5 -10   9       21.77       21.62      8.25 o 
  -4 -10   9       63.80       64.53      4.38 o 
  -3 -10   9       14.95       15.01      4.64 o 
  -2 -10   9       71.64       82.93      5.04 o 
  -1 -10   9      123.62      133.25      6.83 o 
   0 -10   9        0.09       -2.55      6.41 o 
   1 -10   9      100.86      105.47      6.99 o 
   2 -10   9      118.89       96.78      6.68 o 
   3 -10   9       80.24       67.83     11.19 o 
   4 -10   9       39.33       27.45     10.96 o 
  -8  -9   9       34.90       40.05     18.47 o 
  -7  -9   9        0.39       -4.75      4.75 o 
  -6  -9   9        4.93        2.93      3.91 o 
  -5  -9   9      195.64      204.40      7.35 o 
  -4  -9   9      114.90      115.06      5.94 o 
  -3  -9   9      332.22      341.19      8.91 o 
  -2  -9   9      290.29      306.10      8.39 o 
  -1  -9   9       50.31       40.47      4.56 o 
   0  -9   9        0.24       -2.99      2.99 o 
   1  -9   9        0.00       -1.15      3.39 o 
   2  -9   9       37.24       30.05      6.00 o 
   3  -9   9      389.79      408.23     21.80 o 
   4  -9   9      122.47      119.82     11.03 o 
   5  -9   9      221.11      220.61     18.14 o 
  -9  -8   9       18.12       11.57      6.52 o 
  -8  -8   9      142.74      141.24      8.31 o 
  -7  -8   9       18.19       15.65      4.66 o 
  -6  -8   9       43.55       42.96      5.21 o 
  -5  -8   9       25.47       26.09      3.60 o 
  -4  -8   9       55.61       44.40      3.45 o 
  -3  -8   9       92.52       86.86      4.14 o 
  -2  -8   9        0.38        0.37      2.85 o 
  -1  -8   9      185.67      177.39      5.58 o 
   0  -8   9        4.97        7.83      2.82 o 
   1  -8   9      610.15      628.51     19.66 o 
   2  -8   9       21.51       17.77      5.76 o 
   3  -8   9       67.83       69.35      5.28 o 
   4  -8   9        1.68       -1.44      4.43 o 
   5  -8   9        7.20        5.93      3.98 o 
   6  -8   9       65.40       54.46      8.80 o 
 -10  -7   9       73.78       86.15      8.06 o 
  -9  -7   9      133.61      125.29     15.10 o 
  -8  -7   9      182.27      189.29      8.71 o 
  -7  -7   9        0.82       -0.17      3.09 o 
  -6  -7   9      128.88      144.06      9.34 o 
  -5  -7   9       58.33       51.25      6.08 o 
  -4  -7   9       48.94       44.72      2.81 o 
  -3  -7   9      391.61      406.98      9.12 o 
  -2  -7   9       10.67       10.86      1.97 o 
  -1  -7   9       10.79        8.17      2.53 o 
   0  -7   9        2.69        2.64      2.29 o 
   1  -7   9      160.00      156.30      6.14 o 
   2  -7   9      317.08      309.36     18.47 o 
   3  -7   9      435.26      439.62     14.88 o 
   4  -7   9      649.59      680.25     28.46 o 
   5  -7   9       10.20        6.85      3.08 o 
   6  -7   9      138.42      118.25      6.66 o 
   7  -7   9        0.87       -0.10      8.36 o 
 -10  -6   9      114.27      119.47      7.60 o 
  -9  -6   9       18.53       14.88      4.15 o 
  -8  -6   9      116.58      118.01      5.69 o 
  -7  -6   9        0.48       -0.22      2.85 o 
  -6  -6   9        4.86        8.25      2.61 o 
  -5  -6   9      421.51      425.32      9.27 o 
  -4  -6   9       89.30       81.07      3.52 o 
  -3  -6   9      132.58      117.63      3.86 o 
  -2  -6   9        0.41        2.51      2.13 o 
  -1  -6   9       56.96       48.96      8.15 o 
   0  -6   9      877.53      923.27     19.77 o 
   1  -6   9      260.13      266.12      6.11 o 
   2  -6   9       13.14        8.79      2.02 o 
   3  -6   9       29.14       28.97      3.01 o 
   4  -6   9       16.80       17.25      2.59 o 
   5  -6   9       73.11       69.60      4.78 o 
   6  -6   9        3.85        2.42      3.13 o 
   7  -6   9        6.12        3.92      4.74 o 
 -11  -5   9      156.18      144.59      8.10 o 
 -10  -5   9      272.14      256.14     11.10 o 
  -9  -5   9       29.45       28.20      4.07 o 
  -8  -5   9        1.22        7.24      3.30 o 
  -7  -5   9       16.65       11.25      2.89 o 
  -6  -5   9       63.18       58.64      3.15 o 
  -5  -5   9        8.94        5.32      2.15 o 
  -4  -5   9      672.01      680.87     11.75 o 
  -3  -5   9       64.92       56.39      5.11 o 
  -2  -5   9      344.10      327.66      7.39 o 
  -1  -5   9       41.26       38.46      2.01 o 
   0  -5   9        0.26        0.41      1.63 o 
   1  -5   9       22.30       17.10      3.58 o 
   2  -5   9      462.12      469.47      9.88 o 
   3  -5   9      254.96      252.02      7.11 o 
   4  -5   9      289.81      306.01      9.45 o 
   5  -5   9       71.38       74.49      9.78 o 
   6  -5   9        7.61        0.93      3.80 o 
   7  -5   9      172.36      167.01      9.51 o 
   8  -5   9       38.39       32.72      7.42 o 
 -11  -4   9       84.99       79.16     11.84 o 
 -10  -4   9        0.03       -1.60      3.65 o 
  -9  -4   9      674.34      696.36     22.12 o 
  -8  -4   9      129.91      109.42      4.79 o 
  -7  -4   9       74.83       65.27      5.43 o 
  -6  -4   9      756.21      767.59     14.51 o 
  -5  -4   9        0.27       -0.36      1.17 o 
  -4  -4   9       68.51       66.84      2.61 o 
  -3  -4   9        4.65        3.54      1.20 o 
  -2  -4   9       51.15       49.14      2.01 o 
  -1  -4   9       33.61       29.72      1.77 o 
   0  -4   9      659.44      667.92     11.77 o 
   1  -4   9      240.82      237.39      5.30 o 
   2  -4   9        0.24       -0.96      1.61 o 
   3  -4   9      178.18      188.32      7.60 o 
   4  -4   9       95.80      101.50      5.54 o 
   5  -4   9      135.10      151.76      6.29 o 
   6  -4   9      265.20      274.23     10.05 o 
   7  -4   9      133.67      141.07      7.90 o 
   8  -4   9      155.44      136.56      9.67 o 
 -11  -3   9       70.82       66.89     12.17 o 
 -10  -3   9       49.45       41.15      4.33 o 
  -9  -3   9        0.20        1.84      5.21 o 
  -8  -3   9       90.70       76.38      9.56 o 
  -7  -3   9        6.26        4.66      3.58 o 
  -6  -3   9      119.37      116.55      3.78 o 
  -5  -3   9      326.67      303.37      5.81 o 
  -4  -3   9     1554.96     1533.71     24.63 o 
  -3  -3   9      309.00      281.42      5.20 o 
  -2  -3   9        2.49        2.11      1.25 o 
  -1  -3   9        0.02        0.63      2.61 o 
   0  -3   9        0.00       -1.48      1.48 o 
   1  -3   9        5.10        3.10      1.43 o 
   2  -3   9      115.37      108.64      4.24 o 
   3  -3   9      101.58      100.21      5.43 o 
   4  -3   9      616.87      633.28     18.36 o 
   5  -3   9        9.39        5.10      4.78 o 
   6  -3   9      251.47      269.87      9.44 o 
   7  -3   9      124.11      136.69      7.30 o 
   8  -3   9       30.60       22.33      6.30 o 
 -12  -2   9       14.75        4.06      5.01 o 
 -11  -2   9      248.76      237.97      9.91 o 
 -10  -2   9       24.85       16.75      4.21 o 
  -9  -2   9        0.89        2.30      2.66 o 
  -8  -2   9        7.72        2.67      2.40 o 
  -7  -2   9      219.75      234.69      5.67 o 
  -6  -2   9      374.68      378.57     15.64 o 
  -5  -2   9      232.95      206.29      4.41 o 
  -4  -2   9       19.67       13.16      2.17 o 
  -3  -2   9       84.19       92.36      2.97 o 
  -2  -2   9       66.81       61.89      5.76 o 
  -1  -2   9       61.68       54.43      4.56 o 
   0  -2   9      779.49      767.10     17.86 o 
   1  -2   9      163.62      150.17      3.85 o 
   2  -2   9      182.45      160.28      5.16 o 
   3  -2   9       21.09        9.75      2.37 o 
   4  -2   9        2.67       -0.78      2.72 o 
   5  -2   9        0.71        0.95      2.20 o 
   6  -2   9      174.80      185.80      9.06 o 
   7  -2   9      174.20      150.63      9.86 o 
   8  -2   9      834.73      922.53     36.97 o 
 -12  -1   9       56.87       55.83     13.25 o 
 -11  -1   9      350.22      376.07     23.79 o 
 -10  -1   9      199.67      204.64      8.28 o 
  -9  -1   9        0.06       -0.23      3.69 o 
  -8  -1   9       77.89       75.87      3.80 o 
  -7  -1   9        0.33        3.94      3.48 o 
  -6  -1   9        1.71        2.63      1.74 o 
  -5  -1   9      482.34      465.24      8.09 o 
  -4  -1   9       87.81       72.54      5.11 o 
  -3  -1   9      603.77      606.55     10.23 o 
  -2  -1   9      133.85      141.98      3.58 o 
  -1  -1   9      115.99      114.62      5.00 o 
   0  -1   9        3.27        0.46      1.74 o 
   1  -1   9       27.35       27.30      4.45 o 
   2  -1   9       72.63       59.56      3.52 o 
   3  -1   9       75.46       91.79      4.22 o 
   4  -1   9      687.63      692.34     15.52 o 
   5  -1   9      104.57      103.50      4.67 o 
   6  -1   9       93.87      100.62      6.36 o 
   7  -1   9      109.78       76.90      9.67 o 
   8  -1   9        8.90        3.97      5.89 o 
 -12   0   9       14.52        9.56      9.12 o 
 -11   0   9        0.17       -2.09      3.24 o 
 -10   0   9      290.50      295.06      9.29 o 
  -9   0   9      186.26      197.73      6.57 o 
  -8   0   9        8.66        6.08      3.80 o 
  -7   0   9      476.49      456.51      9.92 o 
  -6   0   9       30.81       28.88      2.06 o 
  -5   0   9      383.15      350.45      6.46 o 
  -4   0   9       17.29       19.23      1.70 o 
  -3   0   9       25.61       23.23      4.56 o 
  -2   0   9      645.07      659.18     10.77 o 
  -1   0   9      864.71      852.79     14.38 o 
   0   0   9      508.92      493.87     11.59 o 
   1   0   9      496.10      484.17     19.88 o 
   2   0   9      268.87      273.20      8.47 o 
   3   0   9      108.13       97.77      3.74 o 
   4   0   9       19.97        6.32      1.96 o 
   5   0   9       20.71       24.26      4.24 o 
   6   0   9       76.73       57.57      5.28 o 
   7   0   9      201.66      213.43     10.18 o 
   8   0   9        5.19        7.06      4.91 o 
 -12   1   9      186.49      190.15     11.39 o 
 -11   1   9      319.29      349.20     23.35 o 
 -10   1   9      139.72      143.76      7.72 o 
  -9   1   9      190.44      188.99      6.52 o 
  -8   1   9       11.89       11.04      2.17 o 
  -7   1   9       15.24        9.88      1.77 o 
  -6   1   9      437.34      396.04      7.83 o 
  -5   1   9       79.47       88.32      2.68 o 
  -4   1   9       88.39       80.83      5.65 o 
  -3   1   9      174.72      161.89      3.76 o 
  -2   1   9      412.81      395.03      6.75 o 
  -1   1   9      926.53      933.30     16.07 o 
   0   1   9       10.38        8.06      1.85 o 
   1   1   9       54.09       52.47      2.84 o 
   2   1   9        0.55        1.38      1.87 o 
   3   1   9      247.83      213.27      9.99 o 
   4   1   9      127.82       92.00      4.01 o 
   5   1   9      525.12      554.39     20.20 o 
   6   1   9      310.14      304.90     11.84 o 
   7   1   9       18.89       21.65      5.95 o 
   8   1   9        0.16        4.76     10.54 o 
 -11   2   9       12.40        7.27      5.53 o 
 -10   2   9      484.45      496.64     17.96 o 
  -9   2   9        1.80        1.36      3.85 o 
  -8   2   9      387.88      425.30     10.98 o 
  -7   2   9      514.08      535.97     10.00 o 
  -6   2   9        1.17        0.58      1.36 o 
  -5   2   9        4.35        1.21      1.31 o 
  -4   2   9        1.55        2.13      1.08 o 
  -3   2   9      380.47      372.77      6.83 o 
  -2   2   9     1473.78     1499.89     22.70 o 
  -1   2   9       87.60       78.06      4.02 o 
   0   2   9      390.80      372.64      6.67 o 
   1   2   9      338.27      340.01     13.90 o 
   2   2   9       73.39       80.54      7.06 o 
   3   2   9        0.30       -0.50      1.87 o 
   4   2   9      439.85      469.94     11.77 o 
   5   2   9      152.74      173.36      6.73 o 
   6   2   9       89.63       91.01      6.46 o 
   7   2   9       96.29       91.94      8.59 o 
   8   2   9        5.95        9.36      4.96 o 
 -11   3   9        4.49        6.38      3.85 o 
 -10   3   9       91.45       94.35      6.35 o 
  -9   3   9       27.31       18.79      4.78 o 
  -8   3   9       62.22       73.08      8.25 o 
  -7   3   9       29.36       25.32      3.04 o 
  -6   3   9      151.34      155.72      4.44 o 
  -5   3   9        0.01        3.39      1.45 o 
  -4   3   9      271.66      277.51      7.17 o 
  -3   3   9       66.22       65.38      4.45 o 
  -2   3   9      132.00      137.96     11.51 o 
  -1   3   9       20.58       18.75      1.41 o 
   0   3   9       12.73       12.55      2.39 o 
   1   3   9       52.84       50.98      4.34 o 
   2   3   9       75.06       68.13      5.97 o 
   3   3   9      443.23      453.57     12.29 o 
   4   3   9        0.05       -2.26      2.26 o 
   5   3   9      674.84      721.57     16.75 o 
   6   3   9        1.29       -0.48      5.00 o 
   7   3   9       12.12        4.00      7.93 o 
   8   3   9       59.43       64.37      7.55 o 
 -11   4   9        9.06        5.49      5.76 o 
 -10   4   9       18.10       17.75      5.65 o 
  -9   4   9      110.19      123.39      8.04 o 
  -8   4   9      325.07      330.43     18.79 o 
  -7   4   9       28.02       17.34      2.56 o 
  -6   4   9       54.95       46.80      6.30 o 
  -5   4   9       90.82       71.89      3.37 o 
  -4   4   9        0.01       -0.02      1.84 o 
  -3   4   9       14.84        8.46      2.07 o 
  -2   4   9      163.16      165.48      8.04 o 
  -1   4   9      943.73      907.94     15.34 o 
   0   4   9      204.44      187.79      4.27 o 
   1   4   9        8.14        3.24      3.80 o 
   2   4   9       70.56       70.52      5.43 o 
   3   4   9       63.85       51.43      3.69 o 
   4   4   9        0.01       -1.96      3.91 o 
   5   4   9       43.94       44.93      8.58 o 
   6   4   9       77.04       72.63      5.44 o 
   7   4   9       62.83       80.18     21.07 o 
   8   4   9       74.45       74.36     10.28 o 
 -11   5   9       14.60       24.33     15.53 o 
 -10   5   9      224.26      241.71     35.30 o 
  -9   5   9        0.15       -3.58      3.58 o 
  -8   5   9       58.19       53.22      4.49 o 
  -7   5   9       11.69       16.36      2.84 o 
  -6   5   9      167.63      162.28      5.07 o 
  -5   5   9      120.05      130.74      4.53 o 
  -4   5   9      329.12      325.68      9.78 o 
  -3   5   9       23.96       24.78      2.61 o 
  -2   5   9      421.97      428.52     16.62 o 
  -1   5   9      350.02      345.31     10.86 o 
   0   5   9        0.66        2.42      2.72 o 
   1   5   9      122.32      128.18      9.88 o 
   2   5   9      100.02       88.16      5.39 o 
   3   5   9       30.40       29.61      4.47 o 
   4   5   9      489.10      524.74     17.46 o 
   5   5   9      234.31      270.73     25.53 o 
   6   5   9       26.12       24.10      5.06 o 
   7   5   9        0.02       -2.61      9.12 o 
 -10   6   9        0.17       -5.87      5.87 o 
  -9   6   9       39.76       33.99     20.85 o 
  -8   6   9      336.72      356.67     12.06 o 
  -7   6   9      255.26      252.16      9.23 o 
  -6   6   9      611.76      570.95     12.90 o 
  -5   6   9      806.74      802.21     17.81 o 
  -4   6   9        1.72        0.65      2.15 o 
  -3   6   9      677.68      688.38     14.84 o 
  -2   6   9        5.69        0.05      1.97 o 
  -1   6   9       16.30       15.42      2.99 o 
   0   6   9       17.46       11.77      3.17 o 
   1   6   9       35.82       30.82      6.30 o 
   2   6   9      596.50      622.67     15.27 o 
   3   6   9      127.47      122.04      8.91 o 
   4   6   9       61.00       57.99      6.63 o 
   5   6   9       56.18       53.06      5.98 o 
   6   6   9        2.18        1.08      4.13 o 
   7   6   9      558.59      679.73     42.14 o 
  -9   7   9       12.51        9.88      5.09 o 
  -8   7   9        8.78       12.47      5.87 o 
  -7   7   9      179.85      175.31      7.19 o 
  -6   7   9       51.06       36.57      3.28 o 
  -5   7   9      310.03      300.72      8.91 o 
  -4   7   9       90.85       80.22      6.95 o 
  -3   7   9      232.61      217.82     10.54 o 
  -2   7   9      821.19      821.47     20.53 o 
  -1   7   9        8.81        5.71      3.04 o 
   0   7   9        3.32        5.65      3.91 o 
   1   7   9       23.42       18.77      4.02 o 
   2   7   9       89.98       73.88      4.98 o 
   3   7   9      164.26      170.50     11.84 o 
   4   7   9      117.72      126.25      8.55 o 
   5   7   9       19.57        9.59      4.19 o 
   6   7   9      115.57      116.11      8.21 o 
  -9   8   9      712.15      769.62     30.70 o 
  -8   8   9       45.91       38.81      6.04 o 
  -7   8   9       48.38       48.69      6.30 o 
  -6   8   9       62.46       57.75      4.38 o 
  -5   8   9        3.47        1.83      3.12 o 
  -4   8   9       15.46       13.98      2.76 o 
  -3   8   9        1.19       -0.41      3.39 o 
  -2   8   9       67.26       62.05      4.48 o 
  -1   8   9      337.57      356.94     10.70 o 
   0   8   9      401.84      382.62     11.21 o 
   1   8   9       63.87       52.72      7.06 o 
   2   8   9       66.78       63.12      5.53 o 
   3   8   9        3.12        5.36      7.28 o 
   4   8   9        0.00       -3.62      5.20 o 
   5   8   9      122.70      120.90     12.17 o 
  -7   9   9        7.88        3.48      4.78 o 
  -6   9   9      125.91      114.42      6.37 o 
  -5   9   9      220.59      213.42      8.52 o 
  -4   9   9       25.01       19.84      3.43 o 
  -3   9   9      281.38      264.86     10.36 o 
  -2   9   9      118.73      114.95      6.05 o 
  -1   9   9       49.71       38.62     10.54 o 
   0   9   9       18.95        7.01      7.06 o 
   1   9   9      128.00      117.53     13.79 o 
   2   9   9        0.10       -2.55      3.33 o 
   3   9   9      248.30      246.67     11.60 o 
   4   9   9        0.43        3.95      5.50 o 
  -6  10   9      118.60      116.06     16.08 o 
  -5  10   9       22.30       10.83      4.89 o 
  -4  10   9       38.16       36.65      6.19 o 
  -3  10   9      131.67      119.10      9.30 o 
  -2  10   9      181.57      147.36     11.13 o 
  -1  10   9       44.72       32.34      5.74 o 
   0  10   9      373.13      372.30     20.20 o 
   1  10   9      264.92      264.11     13.22 o 
   2  10   9      161.91      166.50     11.20 o 
  -3  11   9      674.13      719.42     32.40 o 
  -2  11   9      373.89      367.95     26.18 o 
  -1  11   9        5.56        3.53      5.71 o 
   0  11   9        5.70       -4.28      7.15 o 
  -3 -11  10      392.96      389.73     16.73 o 
  -2 -11  10        0.05       -2.20      4.46 o 
  -1 -11  10      468.22      486.70     16.70 o 
   0 -11  10        2.64        3.14      4.45 o 
  -6 -10  10       20.88       17.46      4.91 o 
  -5 -10  10        0.38       -5.77     14.66 o 
  -4 -10  10      205.49      211.91      8.07 o 
  -3 -10  10      169.06      178.34     11.40 o 
  -2 -10  10      121.91      111.22      6.26 o 
  -1 -10  10        1.74       -0.14      3.91 o 
   0 -10  10       24.27       14.91      7.17 o 
   1 -10  10       35.75       24.15      5.97 o 
   2 -10  10        0.01        3.01     14.01 o 
  -7  -9  10       35.48       26.66      5.06 o 
  -6  -9  10     1242.27     1393.32     46.78 o 
  -5  -9  10       87.83       75.43      6.41 o 
  -4  -9  10      811.89      899.04     27.11 o 
  -3  -9  10      116.93      102.68      4.98 o 
  -2  -9  10       28.80       24.62      3.49 o 
  -1  -9  10        5.04        2.83      3.18 o 
   0  -9  10        0.04       -1.19      4.13 o 
   1  -9  10        5.33        8.60      9.45 o 
   2  -9  10       16.58       18.33      6.59 o 
   3  -9  10        7.64       -9.29     11.73 o 
   4  -9  10      488.28      496.31     25.98 o 
  -8  -8  10      207.92      201.42     14.34 o 
  -7  -8  10        4.60        0.68      4.02 o 
  -6  -8  10       22.17       20.79      5.48 o 
  -5  -8  10       56.61       49.23      3.91 o 
  -4  -8  10       31.21       26.68      4.78 o 
  -3  -8  10       59.96       58.83      4.56 o 
  -2  -8  10        0.67        1.30      2.79 o 
  -1  -8  10      405.36      413.69     12.27 o 
   0  -8  10      991.57     1039.14     24.44 o 
   1  -8  10       17.94       16.75      3.30 o 
   2  -8  10       24.78       15.61      9.23 o 
   3  -8  10       44.42       40.47      5.10 o 
   4  -8  10        5.31        5.07      7.41 o 
   5  -8  10       82.06       49.70     11.27 o 
  -9  -7  10        2.02        0.54      6.41 o 
  -8  -7  10      322.25      307.89     11.01 o 
  -7  -7  10      459.53      474.90     15.03 o 
  -6  -7  10       19.57       14.67      4.54 o 
  -5  -7  10      571.68      610.23     14.23 o 
  -4  -7  10      217.01      223.97      6.58 o 
  -3  -7  10        0.99        1.39      2.29 o 
  -2  -7  10      293.57      290.78      7.62 o 
  -1  -7  10      129.30      124.09      7.71 o 
   0  -7  10        2.33        1.83      2.09 o 
   1  -7  10       17.81       12.00      2.56 o 
   2  -7  10      306.53      328.77     10.83 o 
   3  -7  10      688.59      719.04     21.83 o 
   4  -7  10       52.95       58.42      6.59 o 
   5  -7  10      220.04      197.31     11.84 o 
   6  -7  10       34.46       29.11      9.78 o 
 -10  -6  10       60.22       40.30     10.54 o 
  -9  -6  10      400.99      410.48     14.92 o 
  -8  -6  10      247.58      248.29      9.86 o 
  -7  -6  10       88.46       80.25      4.69 o 
  -6  -6  10      211.55      216.69      7.25 o 
  -5  -6  10       10.63        5.08      1.98 o 
  -4  -6  10       53.91       49.41      2.92 o 
  -3  -6  10       95.11       96.96      3.49 o 
  -2  -6  10       29.48       23.73      4.02 o 
  -1  -6  10      238.47      240.00      5.69 o 
   0  -6  10       75.65       78.70      9.67 o 
   1  -6  10        5.20        4.66      2.51 o 
   2  -6  10      264.31      276.84      7.95 o 
   3  -6  10      509.62      525.60     12.80 o 
   4  -6  10       14.81       16.42      3.45 o 
   5  -6  10        0.67       -3.16      3.16 o 
   6  -6  10      301.05      311.80     12.30 o 
 -10  -5  10       26.48       27.89      5.89 o 
  -9  -5  10       40.99       38.57      7.06 o 
  -8  -5  10        5.88        2.38      3.69 o 
  -7  -5  10       44.64       37.98      3.76 o 
  -6  -5  10      108.23      113.07      4.69 o 
  -5  -5  10      299.72      310.63      7.04 o 
  -4  -5  10      276.91      271.20      6.40 o 
  -3  -5  10      920.53      939.77     16.14 o 
  -2  -5  10      661.08      695.60     16.84 o 
  -1  -5  10        1.20       -1.63      2.28 o 
   0  -5  10        0.30       -0.22      2.61 o 
   1  -5  10        3.58        3.53      1.97 o 
   2  -5  10      621.18      634.28     14.82 o 
   3  -5  10      509.56      541.89     13.41 o 
   4  -5  10       23.09       17.10      3.78 o 
   5  -5  10       49.17       39.80      6.08 o 
   6  -5  10      171.19      183.47      8.37 o 
   7  -5  10      145.78      132.37      8.41 o 
 -11  -4  10        1.53       -3.18      4.86 o 
 -10  -4  10        0.42       -3.16      3.74 o 
  -9  -4  10       37.84       36.29      7.60 o 
  -8  -4  10        2.46        6.66      3.69 o 
  -7  -4  10      313.95      320.48      8.87 o 
  -6  -4  10       10.31       12.75      2.49 o 
  -5  -4  10        4.02        2.24      2.39 o 
  -4  -4  10       82.48       79.72      3.52 o 
  -3  -4  10       53.24       56.97      3.91 o 
  -2  -4  10       22.72       16.84      2.19 o 
  -1  -4  10      741.94      779.20     13.23 o 
   0  -4  10     1395.56     1466.77     23.06 o 
   1  -4  10      476.95      505.78     10.57 o 
   2  -4  10      365.06      365.83     10.66 o 
   3  -4  10       52.13       53.49      4.26 o 
   4  -4  10       22.48       20.97      5.21 o 
   5  -4  10      176.27      199.73      9.45 o 
   6  -4  10       54.73       57.14      7.82 o 
   7  -4  10      416.92      460.32     23.18 o 
 -11  -3  10      122.76      123.81      7.14 o 
 -10  -3  10       32.36       29.73      4.80 o 
  -9  -3  10       36.07       29.26      3.99 o 
  -8  -3  10        2.50        1.70      2.70 o 
  -7  -3  10        7.90        3.67      4.89 o 
  -6  -3  10      246.41      251.21      6.52 o 
  -5  -3  10      549.74      547.84     10.32 o 
  -4  -3  10       99.20       95.52      3.16 o 
  -3  -3  10      314.57      339.39      7.19 o 
  -2  -3  10       97.35       89.62      5.21 o 
  -1  -3  10       18.49       17.78      2.93 o 
   0  -3  10       14.38       14.00      4.34 o 
   1  -3  10      185.86      186.94      5.16 o 
   2  -3  10       11.86        6.95      2.38 o 
   3  -3  10      341.70      349.94     16.94 o 
   4  -3  10       12.84        7.51      5.00 o 
   5  -3  10      370.84      429.03     15.28 o 
   6  -3  10       52.23       53.66      6.74 o 
   7  -3  10       58.46       52.39      6.79 o 
 -11  -2  10       15.76       10.35      4.54 o 
 -10  -2  10       73.39       63.98      5.50 o 
  -9  -2  10      179.76      203.68      7.91 o 
  -8  -2  10       83.23       88.83      5.50 o 
  -7  -2  10      193.59      194.04      5.22 o 
  -6  -2  10        1.15        2.03      1.77 o 
  -5  -2  10      303.73      294.14      6.45 o 
  -4  -2  10       16.92       15.06      1.97 o 
  -3  -2  10        5.18        5.81      2.93 o 
  -2  -2  10      237.90      226.50      5.46 o 
  -1  -2  10     1596.30     1596.50     29.12 o 
   0  -2  10      457.32      440.94     13.25 o 
   1  -2  10     2429.43     2477.41     64.51 o 
   2  -2  10       89.65       92.71      4.67 o 
   3  -2  10       90.96       87.01     11.62 o 
   4  -2  10       79.48       78.94      4.89 o 
   5  -2  10        2.44        1.28      4.01 o 
   6  -2  10       67.90       70.23      6.83 o 
   7  -2  10      177.70      179.52     11.01 o 
 -11  -1  10       19.97       12.90      5.16 o 
 -10  -1  10      154.40      161.00      9.23 o 
  -9  -1  10      177.77      171.39      7.29 o 
  -8  -1  10        3.95        1.78      2.53 o 
  -7  -1  10       10.71        7.21      2.07 o 
  -6  -1  10       73.95       78.64      3.09 o 
  -5  -1  10      414.77      374.21      7.35 o 
  -4  -1  10      416.45      473.19      9.75 o 
  -3  -1  10      100.68       98.49      3.28 o 
  -2  -1  10      103.80       93.94      3.13 o 
  -1  -1  10       17.55       11.11      1.51 o 
   0  -1  10       21.02       18.13      2.39 o 
   1  -1  10      266.30      251.55      8.64 o 
   2  -1  10      189.99      186.97      6.03 o 
   3  -1  10       58.63       45.96      7.49 o 
   4  -1  10      687.52      723.32     17.90 o 
   5  -1  10      490.57      514.08     18.63 o 
   6  -1  10       22.10       13.88      4.75 o 
   7  -1  10      147.30      155.42     11.30 o 
 -11   0  10      148.54      152.20     13.90 o 
 -10   0  10      604.73      659.38     21.43 o 
  -9   0  10       53.54       45.47      3.63 o 
  -8   0  10      378.33      400.14     10.17 o 
  -7   0  10      546.94      526.54     11.40 o 
  -6   0  10       56.08       45.53      2.53 o 
  -5   0  10       18.76       10.48      2.17 o 
  -4   0  10        5.89       11.85      1.96 o 
  -3   0  10      325.29      292.86      6.54 o 
  -2   0  10      250.91      229.08      5.09 o 
  -1   0  10       10.94       16.20      1.69 o 
   0   0  10     1458.06     1450.73     28.97 o 
   1   0  10      506.72      533.88     15.07 o 
   2   0  10        0.75       -1.45      3.15 o 
   3   0  10      109.98      103.45      4.38 o 
   4   0  10        0.01        2.34      4.34 o 
   5   0  10       38.70       33.78      3.32 o 
   6   0  10       26.80       30.80      6.07 o 
   7   0  10        4.67        0.86      7.93 o 
 -11   1  10       16.81       25.85      7.39 o 
 -10   1  10       10.64       11.70      4.14 o 
  -9   1  10        1.09        0.15      5.87 o 
  -8   1  10        1.84       -0.54      2.24 o 
  -7   1  10      141.76      136.43      4.50 o 
  -6   1  10       14.94        5.11      3.26 o 
  -5   1  10        7.28       10.62      3.48 o 
  -4   1  10       15.40       17.76      1.90 o 
  -3   1  10       72.11       50.99      5.32 o 
  -2   1  10        0.84        0.66      1.41 o 
  -1   1  10      805.32      791.51     15.07 o 
   0   1  10        0.27        0.74      3.04 o 
   1   1  10      853.88      868.26     20.43 o 
   2   1  10      361.83      346.70      9.83 o 
   3   1  10       49.20       43.20      3.26 o 
   4   1  10      132.87      133.98      5.22 o 
   5   1  10      197.49      235.82      7.91 o 
   6   1  10       14.60       11.48      4.64 o 
   7   1  10      133.10      136.94      9.92 o 
 -11   2  10       78.02       74.41     26.83 o 
 -10   2  10       51.52       50.53      7.39 o 
  -9   2  10      162.43      165.10     19.99 o 
  -8   2  10      236.43      216.41      7.30 o 
  -7   2  10        5.98        7.90      2.29 o 
  -6   2  10      172.27      168.30      4.58 o 
  -5   2  10        3.17        9.80      3.04 o 
  -4   2  10       43.27       25.43      1.75 o 
  -3   2  10      100.13      117.21      3.65 o 
  -2   2  10      102.32      103.47      3.17 o 
  -1   2  10        1.27        1.16      1.14 o 
   0   2  10      325.78      328.89      6.87 o 
   1   2  10      311.50      315.71      9.75 o 
   2   2  10      771.64      802.77     18.21 o 
   3   2  10       12.11        9.33      3.15 o 
   4   2  10       10.39        8.11      2.44 o 
   5   2  10      169.96      194.08     11.95 o 
   6   2  10        2.72        2.98      6.52 o 
   7   2  10        8.00        7.66      6.19 o 
 -11   3  10       91.29       99.95     18.36 o 
 -10   3  10       49.32       40.35      5.65 o 
  -9   3  10        5.14        3.46      4.34 o 
  -8   3  10      118.61      158.48      6.59 o 
  -7   3  10        0.55        0.05      2.40 o 
  -6   3  10       18.05       12.68      2.44 o 
  -5   3  10      184.72      204.30      4.66 o 
  -4   3  10      293.42      273.76     10.86 o 
  -3   3  10      252.37      228.70      5.54 o 
  -2   3  10      222.22      225.09      7.17 o 
  -1   3  10       12.51        8.99      1.36 o 
   0   3  10        5.15        1.03      1.42 o 
   1   3  10      170.20      154.68      5.84 o 
   2   3  10       93.06       80.77      4.38 o 
   3   3  10        0.04       -2.85      2.85 o 
   4   3  10      880.24      969.41     28.03 o 
   5   3  10      171.88      175.37      9.99 o 
   6   3  10      181.99      179.07     19.44 o 
   7   3  10       26.67       22.11      7.75 o 
 -10   4  10        1.97        5.49     18.90 o 
  -9   4  10       22.24        7.14      8.69 o 
  -8   4  10      129.03      148.61     14.23 o 
  -7   4  10      568.68      581.29     14.82 o 
  -6   4  10      316.38      383.18      9.56 o 
  -5   4  10       31.75       29.61      3.91 o 
  -4   4  10      255.94      271.64      7.05 o 
  -3   4  10       28.13       25.07      2.93 o 
  -2   4  10        8.35        4.86      4.78 o 
  -1   4  10      368.07      366.41     18.47 o 
   0   4  10      333.75      350.92     11.08 o 
   1   4  10      221.68      224.07      9.07 o 
   2   4  10      354.61      352.96     10.97 o 
   3   4  10        3.42        0.45      3.58 o 
   4   4  10      202.55      232.59      9.76 o 
   5   4  10      137.93      151.95      9.76 o 
   6   4  10      312.40      289.14     24.98 o 
   7   4  10      134.07      141.11     11.82 o 
 -10   5  10       23.34       20.73      5.21 o 
  -9   5  10       15.21       15.50      3.99 o 
  -8   5  10        4.80       10.29      4.23 o 
  -7   5  10        6.12        4.09      8.25 o 
  -6   5  10       74.74       74.23      3.80 o 
  -5   5  10      475.18      489.38     13.79 o 
  -4   5  10       34.69       39.36      5.11 o 
  -3   5  10       55.17       51.37      4.02 o 
  -2   5  10      305.69      296.58      7.72 o 
  -1   5  10        1.12        1.38      3.21 o 
   0   5  10        1.45        4.39      5.54 o 
   1   5  10       10.93        4.55      3.84 o 
   2   5  10        2.02        0.20      4.45 o 
   3   5  10      518.16      539.87     18.24 o 
   4   5  10      310.95      357.53     28.13 o 
   5   5  10        6.64        4.06      3.53 o 
   6   5  10      191.54      180.31     20.85 o 
  -9   6  10      570.86      594.43     21.35 o 
  -8   6  10        1.18        8.15      3.91 o 
  -7   6  10      238.54      267.07      9.84 o 
  -6   6  10       32.06       30.58      3.30 o 
  -5   6  10       34.81       36.46      3.34 o 
  -4   6  10       23.57       21.21      3.60 o 
  -3   6  10       14.91       12.30      3.80 o 
  -2   6  10      487.19      500.60     18.90 o 
  -1   6  10      146.54      137.52      5.52 o 
   0   6  10       27.02       26.42      3.38 o 
   1   6  10       21.82       26.07      3.80 o 
   2   6  10      288.29      287.67     11.15 o 
   3   6  10      181.06      195.24      8.98 o 
   4   6  10        0.48       -1.80      4.06 o 
   5   6  10       68.11       89.51     12.71 o 
  -9   7  10        2.25       -2.64      6.14 o 
  -8   7  10        1.57        2.14     11.19 o 
  -7   7  10       20.43       11.55      4.50 o 
  -6   7  10      144.07      142.05      6.07 o 
  -5   7  10      195.07      217.65      6.83 o 
  -4   7  10        7.34        9.28      3.37 o 
  -3   7  10      251.33      254.17      7.76 o 
  -2   7  10       90.98       74.50      4.75 o 
  -1   7  10        2.07       -2.33      3.52 o 
   0   7  10        0.80        5.52      3.44 o 
   1   7  10      135.54      140.82      7.37 o 
   2   7  10      145.15      137.65      7.33 o 
   3   7  10      114.30      115.13      6.87 o 
   4   7  10        0.00       -3.26      3.74 o 
   5   7  10      111.96      111.95      8.29 o 
  -8   8  10      122.53      125.90      7.49 o 
  -7   8  10       39.26       35.69      9.56 o 
  -6   8  10       85.91       67.39      4.68 o 
  -5   8  10      281.35      288.24      9.06 o 
  -4   8  10       16.36       14.91      3.76 o 
  -3   8  10        9.40        2.52      3.52 o 
  -2   8  10       28.39       25.63      4.51 o 
  -1   8  10        3.06        4.23      3.81 o 
   0   8  10        2.04        6.36      3.85 o 
   1   8  10      139.24      132.67     10.86 o 
   2   8  10       30.26       27.35      4.74 o 
   3   8  10       78.59       61.68      6.52 o 
   4   8  10        5.94        2.46      4.53 o 
  -6   9  10      367.39      380.91     21.18 o 
  -5   9  10      136.31      138.73     12.27 o 
  -4   9  10      318.97      321.01     15.27 o 
  -3   9  10      200.81      190.05     30.52 o 
  -2   9  10        0.64        7.23      4.17 o 
  -1   9  10      160.58      149.07      9.02 o 
   0   9  10       13.55        7.85      4.14 o 
   1   9  10       14.61       13.74      4.36 o 
   2   9  10      361.19      389.06     15.83 o 
  -4  10  10      111.77      109.48      7.72 o 
  -3  10  10       18.79       22.13      6.95 o 
  -2  10  10       70.98       67.34      8.25 o 
  -1  10  10       23.59       23.89      6.51 o 
   0  10  10      310.27      304.31     16.64 o 
  -4 -10  11       79.05       71.92      6.91 o 
  -3 -10  11        1.13       -0.88      6.41 o 
  -2 -10  11        2.16       -1.52      4.67 o 
  -1 -10  11       14.80       12.51      4.54 o 
   0 -10  11       22.20       29.92      5.81 o 
  -6  -9  11      157.95      149.67      9.56 o 
  -5  -9  11      232.18      254.88     17.27 o 
  -4  -9  11       19.16       15.07      4.29 o 
  -3  -9  11      105.66      102.87      6.46 o 
  -2  -9  11       23.89       17.53      5.11 o 
  -1  -9  11        3.53        0.56      3.69 o 
   0  -9  11        0.70       -1.09      4.61 o 
   1  -9  11       28.55       22.42      4.53 o 
   2  -9  11       17.59       13.33      8.80 o 
  -7  -8  11      310.21      346.04     13.19 o 
  -6  -8  11       10.94       10.87      4.48 o 
  -5  -8  11       21.85       16.53      4.10 o 
  -4  -8  11        9.75        9.73      3.91 o 
  -3  -8  11       28.51       30.30      3.80 o 
  -2  -8  11       14.36        9.28      2.99 o 
  -1  -8  11       63.76       62.33      7.49 o 
   0  -8  11        2.68        2.51      5.65 o 
   1  -8  11       21.30       18.95      4.34 o 
   2  -8  11      204.04      195.49     10.08 o 
   3  -8  11        0.06       -8.68      8.68 o 
  -8  -7  11       44.04       26.95      6.11 o 
  -7  -7  11       32.82       33.56      4.45 o 
  -6  -7  11       94.67       89.37      6.11 o 
  -5  -7  11        5.96        4.02      3.91 o 
  -4  -7  11      478.21      501.20     14.77 o 
  -3  -7  11     1127.66     1204.71     25.18 o 
  -2  -7  11      451.48      482.25     10.83 o 
  -1  -7  11        5.02        3.85      2.66 o 
   0  -7  11        0.40        6.85      3.09 o 
   1  -7  11        1.61        1.35      5.00 o 
   2  -7  11       42.27       44.85      6.52 o 
   3  -7  11      115.99      120.46      8.80 o 
   4  -7  11       30.91       23.57      5.92 o 
  -9  -6  11       17.69       29.26      5.66 o 
  -8  -6  11      349.72      385.50     13.31 o 
  -7  -6  11      122.79      127.09      6.78 o 
  -6  -6  11       21.24       15.18      2.92 o 
  -5  -6  11       52.48       47.46      3.33 o 
  -4  -6  11       42.64       41.67      6.84 o 
  -3  -6  11      366.50      393.09      9.02 o 
  -2  -6  11       81.44       75.18      3.91 o 
  -1  -6  11      239.51      244.79     17.81 o 
   0  -6  11       22.68       21.54      8.04 o 
   1  -6  11      409.61      428.51     19.99 o 
   2  -6  11        0.54       -1.95      7.82 o 
   3  -6  11       16.15       16.87      4.34 o 
   4  -6  11       20.73       16.10      9.34 o 
   5  -6  11      190.09      176.67     10.85 o 
  -9  -5  11       41.16       32.76      4.76 o 
  -8  -5  11       10.01        2.66      3.54 o 
  -7  -5  11       31.80       29.73      6.41 o 
  -6  -5  11      188.89      203.19      6.39 o 
  -5  -5  11        4.49        5.65      2.61 o 
  -4  -5  11      172.78      178.61      5.49 o 
  -3  -5  11      347.41      366.99      7.98 o 
  -2  -5  11      498.47      515.25     10.43 o 
  -1  -5  11      121.56      129.70      4.38 o 
   0  -5  11        1.23        0.80      2.91 o 
   1  -5  11       85.75       86.76      5.59 o 
   2  -5  11        4.75        3.05      2.73 o 
   3  -5  11      131.90      131.89      6.49 o 
   4  -5  11        6.11       12.90      7.60 o 
   5  -5  11        2.48        2.58      6.49 o 
 -10  -4  11       91.63       70.17      9.88 o 
  -9  -4  11       27.11       24.35      4.19 o 
  -8  -4  11      278.62      272.26     10.06 o 
  -7  -4  11        4.63        3.69      3.58 o 
  -6  -4  11        1.47        0.02      2.65 o 
  -5  -4  11      314.52      319.82     10.86 o 
  -4  -4  11       63.61       56.84     12.71 o 
  -3  -4  11       76.84       74.55      9.02 o 
  -2  -4  11      434.98      441.74     11.30 o 
  -1  -4  11       18.46       18.31      2.38 o 
   0  -4  11     1746.79     1840.46     35.57 o 
   1  -4  11       15.88       12.80      3.29 o 
   2  -4  11      231.08      221.97     14.01 o 
   3  -4  11        5.93        5.86      2.97 o 
   4  -4  11        0.84        0.12      7.28 o 
   5  -4  11       21.65       12.68      6.11 o 
   6  -4  11      237.49      260.64     13.58 o 
 -10  -3  11      161.19      146.60      8.61 o 
  -9  -3  11      116.00      124.01      7.93 o 
  -8  -3  11       42.56       44.02      4.28 o 
  -7  -3  11       10.92       11.05      3.69 o 
  -6  -3  11       45.37       38.98      4.78 o 
  -5  -3  11      155.59      142.47      9.45 o 
  -4  -3  11      721.75      755.35     15.50 o 
  -3  -3  11      172.69      176.44      6.08 o 
  -2  -3  11      103.75       96.38      6.30 o 
  -1  -3  11      284.47      286.11      6.87 o 
   0  -3  11        0.03       -1.12      3.48 o 
   1  -3  11      293.42      304.12     11.58 o 
   2  -3  11        0.85       -3.49      3.49 o 
   3  -3  11        4.84        3.78      3.15 o 
   4  -3  11       52.02       53.71     10.43 o 
   5  -3  11       58.81       47.52      6.41 o 
   6  -3  11       27.78       17.89      6.56 o 
 -10  -2  11       70.22       65.79      6.61 o 
  -9  -2  11      466.96      509.89     19.11 o 
  -8  -2  11      256.79      240.11     15.21 o 
  -7  -2  11      176.95      159.14      6.63 o 
  -6  -2  11       58.71       60.55      3.41 o 
  -5  -2  11        1.38        2.75      1.75 o 
  -4  -2  11       30.62       25.61      2.24 o 
  -3  -2  11       99.39       81.54      5.54 o 
  -2  -2  11       59.93       59.38      3.58 o 
  -1  -2  11     1537.85     1576.39     30.72 o 
   0  -2  11      582.50      607.78     23.03 o 
   1  -2  11      179.59      173.06     10.64 o 
   2  -2  11        2.15        1.27      2.61 o 
   3  -2  11      119.38      124.34      6.03 o 
   4  -2  11      134.63      149.96      5.78 o 
   5  -2  11      108.79      102.18     16.94 o 
   6  -2  11      118.14      109.24      8.77 o 
 -10  -1  11      144.80      149.89      7.95 o 
  -9  -1  11       22.57       16.26      4.07 o 
  -8  -1  11      225.63      225.47      9.05 o 
  -7  -1  11       19.35       17.21      2.43 o 
  -6  -1  11        9.31        7.79      2.20 o 
  -5  -1  11      128.24      144.63      5.21 o 
  -4  -1  11     1264.90     1329.22     26.99 o 
  -3  -1  11        7.50        9.61      2.09 o 
  -2  -1  11      164.35      159.66      4.94 o 
  -1  -1  11      251.35      249.02      7.06 o 
   0  -1  11        0.02       -0.02      2.06 o 
   1  -1  11       43.89       48.34      4.74 o 
   2  -1  11       35.64       27.94      4.02 o 
   3  -1  11       17.57       15.23      2.81 o 
   4  -1  11      195.80      221.43      8.17 o 
   5  -1  11        0.43        0.75      4.05 o 
   6  -1  11       56.51       54.77      6.57 o 
 -10   0  11       14.51       12.38      3.96 o 
  -9   0  11      213.73      221.64     17.49 o 
  -8   0  11       65.64       52.09      3.44 o 
  -7   0  11       63.40       57.49      3.42 o 
  -6   0  11      242.90      234.45      6.11 o 
  -5   0  11        0.11       -0.30      1.81 o 
  -4   0  11        0.31        1.70      1.84 o 
  -3   0  11        8.84        5.34      2.72 o 
  -2   0  11        0.08        0.06      1.85 o 
  -1   0  11      181.55      177.77      5.57 o 
   0   0  11       18.97       16.51      5.00 o 
   1   0  11        0.68        3.66      3.21 o 
   2   0  11      148.26      159.42      9.23 o 
   3   0  11       11.46       11.65      3.04 o 
   4   0  11        9.47       10.36      2.99 o 
   5   0  11       47.06       52.40      6.84 o 
   6   0  11       19.26       10.76      5.86 o 
 -10   1  11      405.24      431.63     30.74 o 
  -9   1  11       50.80       44.15      9.12 o 
  -8   1  11        3.09        1.77      2.81 o 
  -7   1  11       93.41       74.93      4.01 o 
  -6   1  11       90.85       75.20      3.49 o 
  -5   1  11      465.10      471.42     10.90 o 
  -4   1  11      113.47       81.23      3.42 o 
  -3   1  11      192.40      169.92     11.84 o 
  -2   1  11      458.15      440.21     11.67 o 
  -1   1  11       90.81       77.75      3.44 o 
   0   1  11       18.01       10.41      3.48 o 
   1   1  11       19.88       20.62      5.32 o 
   2   1  11       33.83       25.94      3.49 o 
   3   1  11        0.07       -1.74      3.13 o 
   4   1  11      282.71      282.12     10.00 o 
   5   1  11      159.36      179.07     10.32 o 
   6   1  11      156.22      162.97      9.74 o 
 -10   2  11       12.52        6.27      5.10 o 
  -9   2  11       98.21       96.59     13.47 o 
  -8   2  11       14.18       10.30      4.89 o 
  -7   2  11      610.61      692.65     19.65 o 
  -6   2  11       14.24       20.78      3.29 o 
  -5   2  11      262.69      292.27      8.68 o 
  -4   2  11      526.00      553.64     12.47 o 
  -3   2  11      115.42       96.78      3.38 o 
  -2   2  11      406.71      410.09     12.17 o 
  -1   2  11      817.90      868.10     17.52 o 
   0   2  11       10.27        5.64      1.73 o 
   1   2  11      660.29      668.58     18.37 o 
   2   2  11      129.12      155.45      6.65 o 
   3   2  11        3.78        3.56      3.37 o 
   4   2  11       13.13        8.73      4.49 o 
   5   2  11       15.00       18.68     10.54 o 
   6   2  11       34.28       42.47      9.60 o 
 -10   3  11       63.30       48.58      7.17 o 
  -9   3  11       69.40       47.29      9.78 o 
  -8   3  11      133.55      127.25     11.51 o 
  -7   3  11      130.94      142.72      6.34 o 
  -6   3  11      350.79      322.84      8.69 o 
  -5   3  11      703.49      712.75     16.39 o 
  -4   3  11       84.72       89.86      5.00 o 
  -3   3  11      118.94      117.55      5.53 o 
  -2   3  11        8.74        6.58      2.68 o 
  -1   3  11      508.95      530.27     17.46 o 
   0   3  11        9.11        0.53      7.06 o 
   1   3  11       60.20       57.41      5.97 o 
   2   3  11        4.30        5.24      3.53 o 
   3   3  11      208.37      210.23     10.03 o 
   4   3  11       55.22       41.38      4.78 o 
   5   3  11      558.40      553.73     40.62 o 
   6   3  11        6.17        9.12     13.69 o 
 -10   4  11      153.22      157.81     17.27 o 
  -9   4  11      209.23      227.51     15.97 o 
  -8   4  11      234.91      268.52     11.21 o 
  -7   4  11      403.98      459.95     21.72 o 
  -6   4  11       11.50       13.93      2.99 o 
  -5   4  11       33.42       35.41      3.24 o 
  -4   4  11       76.00       80.08      4.89 o 
  -3   4  11        6.80        9.94      2.65 o 
  -2   4  11      203.80      191.55      8.52 o 
  -1   4  11      117.09      125.85      7.60 o 
   0   4  11      314.91      327.32     11.64 o 
   1   4  11      323.57      350.49     13.08 o 
   2   4  11      485.42      540.39     19.25 o 
   3   4  11       11.52       15.65      4.57 o 
   4   4  11      175.10      215.37     11.15 o 
   5   4  11       16.18       11.08      8.25 o 
  -9   5  11       29.95       30.06      5.40 o 
  -8   5  11       23.52       34.97     11.19 o 
  -7   5  11        7.57        8.69      3.85 o 
  -6   5  11       60.66       60.92      4.36 o 
  -5   5  11       25.09       28.13      3.90 o 
  -4   5  11      328.68      349.51     10.54 o 
  -3   5  11      558.44      570.25     13.89 o 
  -2   5  11       21.00       15.16      4.15 o 
  -1   5  11       37.69       29.19      4.45 o 
   0   5  11        3.61        3.67      3.54 o 
   1   5  11        0.06       -1.88      7.06 o 
   2   5  11      101.63      109.74     11.84 o 
   3   5  11       42.95       45.43      5.70 o 
   4   5  11      259.74      279.90     13.09 o 
   5   5  11      599.65      728.83     62.35 o 
  -8   6  11      434.05      486.05     17.43 o 
  -7   6  11        5.63        9.62      3.86 o 
  -6   6  11      307.55      356.34     10.98 o 
  -5   6  11      205.76      204.69     11.30 o 
  -4   6  11       72.40       65.94      4.38 o 
  -3   6  11       41.56       46.10      3.70 o 
  -2   6  11      239.57      242.98      9.37 o 
  -1   6  11       41.11       34.54      4.07 o 
   0   6  11        7.64        0.24      4.13 o 
   1   6  11      300.93      328.95     12.18 o 
   2   6  11       18.32        9.47      4.24 o 
   3   6  11      623.82      678.57     31.41 o 
   4   6  11       69.96       77.18     20.75 o 
  -7   7  11      250.28      262.50     10.70 o 
  -6   7  11      272.03      256.23      9.88 o 
  -5   7  11       21.27       21.69      7.93 o 
  -4   7  11      112.09      108.46      5.58 o 
  -3   7  11        4.69        6.44      3.74 o 
  -2   7  11      230.26      225.52     12.60 o 
  -1   7  11      403.38      404.91     14.89 o 
   0   7  11        8.46        7.94      7.71 o 
   1   7  11      125.69      111.33      7.14 o 
   2   7  11       58.81       54.00      5.44 o 
   3   7  11       16.14       19.44      6.73 o 
  -6   8  11      433.12      440.20     15.11 o 
  -5   8  11      129.03      125.18      6.53 o 
  -4   8  11        2.28        5.76      5.43 o 
  -3   8  11       38.21       42.59     10.21 o 
  -2   8  11       21.54       21.84      8.47 o 
  -1   8  11       17.73       11.29      4.85 o 
   0   8  11      365.56      348.49     15.03 o 
   1   8  11       91.26       79.39      7.39 o 
   2   8  11      375.97      404.79     19.99 o 
  -4   9  11       22.55       10.86      6.26 o 
  -3   9  11        8.31        2.88      5.23 o 
  -2   9  11      423.91      467.12     21.26 o 
  -1   9  11       20.47       13.12      5.78 o 
   0   9  11        0.30        0.64      5.76 o 
  -3  -9  12      179.44      161.21      7.66 o 
  -2  -9  12       41.31       28.89      5.10 o 
  -1  -9  12       77.43       62.39      5.58 o 
  -6  -8  12       37.05       32.78      6.21 o 
  -5  -8  12       56.00       47.54      7.17 o 
  -4  -8  12       47.52       41.56      5.76 o 
  -3  -8  12        1.25        3.00      3.62 o 
  -2  -8  12      136.88      134.24      6.29 o 
  -1  -8  12      122.64      125.86     11.62 o 
   0  -8  12       51.09       60.74      5.38 o 
   1  -8  12      408.37      418.26     13.86 o 
  -7  -7  12        0.29        5.75      4.44 o 
  -6  -7  12      248.01      244.06     10.72 o 
  -5  -7  12      252.54      275.40     16.73 o 
  -4  -7  12      143.46      142.07     12.71 o 
  -3  -7  12        1.39        1.35      3.12 o 
  -2  -7  12       12.45        9.57      3.49 o 
  -1  -7  12       16.21       12.45      3.80 o 
   0  -7  12        0.24        3.71      3.60 o 
   1  -7  12        5.30        3.35      4.36 o 
   2  -7  12      249.58      261.57     11.47 o 
   3  -7  12       95.86       89.67      9.11 o 
  -8  -6  12       64.86       63.14      5.91 o 
  -7  -6  12        5.45        5.18      4.05 o 
  -6  -6  12        0.05       -1.13      3.25 o 
  -5  -6  12       13.20       14.31      3.46 o 
  -4  -6  12        0.55        2.58      3.05 o 
  -3  -6  12       99.60      100.50      4.82 o 
  -2  -6  12        0.32       -2.04      3.07 o 
  -1  -6  12       76.55       73.02     10.32 o 
   0  -6  12      420.47      450.80     22.81 o 
   1  -6  12       24.04       24.75      3.91 o 
   2  -6  12       13.21       14.99      6.21 o 
   3  -6  12       20.84       13.25      7.82 o 
  -8  -5  12      100.94      111.17      6.89 o 
  -7  -5  12      139.77      140.29      7.04 o 
  -6  -5  12        4.72       -1.54      2.89 o 
  -5  -5  12      146.43      165.62      6.19 o 
  -4  -5  12       11.12        6.45      3.12 o 
  -3  -5  12       11.94        8.14      2.68 o 
  -2  -5  12       28.87       29.65      3.67 o 
  -1  -5  12       37.54       31.97      6.08 o 
   0  -5  12        2.67        2.17      3.55 o 
   1  -5  12        0.01        4.30      3.71 o 
   2  -5  12      213.96      234.61     16.51 o 
   3  -5  12      180.31      196.60     13.69 o 
   4  -5  12       40.46       52.57      8.91 o 
  -9  -4  12      134.83      139.94      7.04 o 
  -8  -4  12       15.65       14.10      4.21 o 
  -7  -4  12       21.40       24.76      3.83 o 
  -6  -4  12      314.89      328.73      9.96 o 
  -5  -4  12      100.69      113.02      4.69 o 
  -4  -4  12       13.37       11.15      4.34 o 
  -3  -4  12        3.37        5.02      2.33 o 
  -2  -4  12      105.31      105.03      5.01 o 
  -1  -4  12       80.58       71.46      5.32 o 
   0  -4  12       71.56       71.34     15.42 o 
   1  -4  12        6.65        4.43      3.69 o 
   2  -4  12      269.31      303.27     11.28 o 
   3  -4  12      574.61      653.08     21.93 o 
   4  -4  12      177.53      190.12     11.23 o 
   5  -4  12      206.23      201.72     15.21 o 
  -9  -3  12       95.61       96.44      6.99 o 
  -8  -3  12       32.05       32.18      5.76 o 
  -7  -3  12       74.48       87.09      5.01 o 
  -6  -3  12      272.83      283.24      8.45 o 
  -5  -3  12      406.69      446.90     14.45 o 
  -4  -3  12      120.43      109.81      4.62 o 
  -3  -3  12       99.91       93.87      4.30 o 
  -2  -3  12        6.23        7.87      8.69 o 
  -1  -3  12       29.03       29.22      4.13 o 
   0  -3  12        2.10       -0.78      2.82 o 
   1  -3  12        4.40        8.23      3.81 o 
   2  -3  12        3.21        7.39      4.30 o 
   3  -3  12      138.46      127.46      6.93 o 
   4  -3  12       66.83       56.63      6.63 o 
   5  -3  12       29.98       27.89      6.80 o 
  -9  -2  12      144.67      130.05      7.90 o 
  -8  -2  12       56.34       54.81      8.15 o 
  -7  -2  12      240.45      256.87      8.19 o 
  -6  -2  12      227.69      252.30      7.52 o 
  -5  -2  12       46.20       36.98      3.25 o 
  -4  -2  12        1.05       -1.60      5.54 o 
  -3  -2  12       29.58       27.87      4.89 o 
  -2  -2  12        1.96        4.86      3.15 o 
  -1  -2  12       24.68       17.23      6.63 o 
   0  -2  12      318.42      330.15     21.29 o 
   1  -2  12       22.94       21.63      4.54 o 
   2  -2  12      161.41      167.92      8.64 o 
   3  -2  12        0.40        1.25      3.98 o 
   4  -2  12       35.53       35.04      7.60 o 
   5  -2  12        3.17        3.76      5.10 o 
 -10  -1  12       24.28       15.87      9.02 o 
  -9  -1  12        0.49        2.73      3.38 o 
  -8  -1  12      234.67      234.85      8.76 o 
  -7  -1  12      202.98      184.79      6.84 o 
  -6  -1  12       48.27       45.87      5.32 o 
  -5  -1  12      150.12      152.40      4.67 o 
  -4  -1  12      311.14      327.74      9.24 o 
  -3  -1  12      233.92      253.95      6.91 o 
  -2  -1  12       22.08       20.66      2.91 o 
  -1  -1  12       20.51       16.44      5.76 o 
   0  -1  12        3.86        6.21      2.98 o 
   1  -1  12       17.14        9.99      3.90 o 
   2  -1  12        0.88        1.70      5.00 o 
   3  -1  12      455.58      487.94     17.41 o 
   4  -1  12        7.69        6.16      4.07 o 
   5  -1  12      109.63      106.10      9.12 o 
 -10   0  12       65.36       66.69     10.21 o 
  -9   0  12      190.91      212.19     20.31 o 
  -8   0  12      576.54      623.87     31.50 o 
  -7   0  12      296.75      281.29      9.21 o 
  -6   0  12        6.45       -0.65      2.60 o 
  -5   0  12      221.48      211.41     19.88 o 
  -4   0  12        0.69        3.23      2.13 o 
  -3   0  12       43.48       41.16      7.28 o 
  -2   0  12      110.96      107.23      4.93 o 
  -1   0  12      180.95      198.60     14.12 o 
   0   0  12        0.86        2.10      1.96 o 
   1   0  12      506.96      550.68     18.95 o 
   2   0  12        0.50       -0.20      3.37 o 
   3   0  12        1.65        3.04      3.65 o 
   4   0  12        0.29       -3.26      6.08 o 
   5   0  12       15.68       12.70      5.32 o 
  -9   1  12        9.45        2.82      6.30 o 
  -8   1  12        1.34        1.32      3.68 o 
  -7   1  12        4.76        5.56      3.49 o 
  -6   1  12      309.18      310.90     10.21 o 
  -5   1  12       20.91       28.53      4.64 o 
  -4   1  12       78.63       87.41     10.10 o 
  -3   1  12        4.21        1.59      1.84 o 
  -2   1  12       17.57       10.24      2.21 o 
  -1   1  12       47.41       42.77      4.26 o 
   0   1  12       25.26       28.29      4.34 o 
   1   1  12      114.61      126.76      6.74 o 
   2   1  12       98.74       83.90      9.88 o 
   3   1  12        5.22       -1.18      3.28 o 
   4   1  12      112.00      116.92      9.02 o 
   5   1  12      146.13      172.05     21.29 o 
  -9   2  12       89.27      102.30      8.97 o 
  -8   2  12      335.39      358.66     14.04 o 
  -7   2  12       89.41       82.08      5.78 o 
  -6   2  12       60.40       51.38      9.78 o 
  -5   2  12      107.64      125.95      7.71 o 
  -4   2  12        4.12       -1.66      5.65 o 
  -3   2  12       28.04       20.77      5.52 o 
  -2   2  12      109.59      124.79      6.63 o 
  -1   2  12        6.16        2.96      5.54 o 
   0   2  12      952.00     1049.55     35.23 o 
   1   2  12      442.08      474.02     16.38 o 
   2   2  12       18.48       17.97      4.42 o 
   3   2  12       17.67       18.30      5.18 o 
   4   2  12        6.87       15.72     10.54 o 
   5   2  12       32.53        2.61     14.34 o 
  -9   3  12        3.44        2.18      3.99 o 
  -8   3  12        0.18       -3.44      3.44 o 
  -7   3  12        2.09        4.83      7.71 o 
  -6   3  12       23.26       21.66      7.71 o 
  -5   3  12        3.77        3.07      3.05 o 
  -4   3  12      617.57      658.67     18.29 o 
  -3   3  12      218.25      223.86     10.01 o 
  -2   3  12        3.09        1.23      3.67 o 
  -1   3  12      171.57      182.28      8.55 o 
   0   3  12        6.37        8.33      4.25 o 
   1   3  12       71.21       66.47      5.53 o 
   2   3  12      249.40      293.89     13.33 o 
   3   3  12        0.29        4.45      4.52 o 
   4   3  12       61.84       69.88      6.71 o 
  -8   4  12      268.67      249.49     11.06 o 
  -7   4  12        0.28       -1.18      3.67 o 
  -6   4  12      238.52      258.29     11.62 o 
  -5   4  12       89.16       91.76      5.20 o 
  -4   4  12      227.92      252.53      9.16 o 
  -3   4  12        2.99       -0.18      4.42 o 
  -2   4  12      551.61      596.67     25.63 o 
  -1   4  12      114.19      119.96      7.41 o 
   0   4  12       97.13       99.09      8.69 o 
   1   4  12       16.93       19.59      5.97 o 
   2   4  12      341.71      375.46     17.47 o 
   3   4  12       10.69        9.91      6.52 o 
   4   4  12       69.17       91.67      7.70 o 
  -8   5  12        0.97        5.20      5.74 o 
  -7   5  12       59.98       70.49      5.68 o 
  -6   5  12      145.13      142.32      7.08 o 
  -5   5  12      155.11      156.68      6.94 o 
  -4   5  12      675.79      738.85     23.42 o 
  -3   5  12       14.66       10.98      3.60 o 
  -2   5  12      329.31      339.02     12.36 o 
  -1   5  12       57.26       45.65      7.39 o 
   0   5  12        8.96        6.13      3.88 o 
   1   5  12       73.81       63.40     15.75 o 
   2   5  12       15.62       16.13      5.97 o 
   3   5  12      147.48      183.82     11.37 o 
  -7   6  12      862.82      940.44     26.87 o 
  -6   6  12       62.22       60.50      7.71 o 
  -5   6  12       11.99       18.69      4.15 o 
  -4   6  12        0.49       -1.52      4.17 o 
  -3   6  12      384.09      401.50     24.98 o 
  -2   6  12        2.72       -3.65      3.65 o 
  -1   6  12      389.16      410.13     23.24 o 
   0   6  12       16.45       19.68      4.68 o 
   1   6  12       63.61       53.59      6.34 o 
   2   6  12       53.42       40.70     19.66 o 
  -6   7  12       11.60        6.23      4.91 o 
  -5   7  12      238.60      256.43     14.99 o 
  -4   7  12       29.12       26.95      4.99 o 
  -3   7  12      265.54      275.08     17.05 o 
  -2   7  12      225.57      232.09     10.75 o 
  -1   7  12       16.47       14.23      4.30 o 
   0   7  12        0.61       -2.16      4.53 o 
   1   7  12        7.50       12.86      5.98 o 
  -3   8  12        0.51       -1.78      4.74 o 
  -2   8  12      239.74      254.93     12.55 o 
  -1   8  12      232.49      240.33     28.68 o 
  -5  -7  13       10.48        8.38      4.67 o 
  -4  -7  13        3.93        5.53      5.21 o 
  -3  -7  13        6.08        8.89      4.01 o 
  -2  -7  13      251.24      276.01     10.02 o 
  -1  -7  13        0.34        1.17      4.14 o 
   0  -7  13        7.33        5.60      4.79 o 
  -6  -6  13      454.02      479.94     15.19 o 
  -5  -6  13      148.43      147.91     16.18 o 
  -4  -6  13       11.82       11.01      8.15 o 
  -3  -6  13        0.23        6.30      3.32 o 
  -2  -6  13       28.46       23.38      6.08 o 
  -1  -6  13      263.66      275.62     10.08 o 
   0  -6  13        8.55        5.08      3.76 o 
   1  -6  13      228.12      235.46     10.65 o 
  -7  -5  13       28.85       18.68      3.88 o 
  -6  -5  13       45.42       33.71      4.75 o 
  -5  -5  13        2.98        3.45      3.52 o 
  -4  -5  13        0.77       -1.23      3.30 o 
  -3  -5  13      293.16      299.54     11.19 o 
  -2  -5  13      416.78      466.60     15.70 o 
  -1  -5  13       73.30       68.92      4.70 o 
   0  -5  13        2.11        2.50      4.41 o 
   1  -5  13       30.76       32.33      5.40 o 
   2  -5  13      132.04      122.08     23.14 o 
  -8  -4  13       63.28       56.34      9.45 o 
  -7  -4  13      516.32      583.97     17.82 o 
  -6  -4  13      203.35      224.69      8.72 o 
  -5  -4  13      104.07      105.82      5.62 o 
  -4  -4  13       17.66       19.64      3.97 o 
  -3  -4  13      328.89      375.41     12.65 o 
  -2  -4  13      147.49      161.62      7.36 o 
  -1  -4  13      374.87      397.12     19.12 o 
   0  -4  13       25.56       25.02      4.42 o 
   1  -4  13      442.90      464.73     17.30 o 
   2  -4  13       19.09       15.69      7.82 o 
   3  -4  13        0.09        0.22      6.52 o 
  -8  -3  13        0.09       -8.58      8.58 o 
  -7  -3  13       34.81       43.04      4.77 o 
  -6  -3  13       81.85       72.00      8.47 o 
  -5  -3  13        2.47        4.48      2.82 o 
  -4  -3  13        0.37        1.89      2.79 o 
  -3  -3  13      397.45      411.43     16.62 o 
  -2  -3  13        5.78        7.59      4.13 o 
  -1  -3  13       89.49       97.31      5.40 o 
   0  -3  13        0.08        2.20      3.81 o 
   1  -3  13      103.14       94.73     13.36 o 
   2  -3  13       14.67       16.66      5.71 o 
   3  -3  13      240.59      225.27     16.29 o 
  -8  -2  13      874.12     1008.07     31.17 o 
  -7  -2  13       62.11       66.71     12.49 o 
  -6  -2  13       56.11       50.05      4.02 o 
  -5  -2  13      189.14      207.76      7.66 o 
  -4  -2  13       70.14       66.23      4.36 o 
  -3  -2  13       25.68       25.41      4.30 o 
  -2  -2  13      173.75      182.52     11.08 o 
  -1  -2  13        0.65       -0.14      3.58 o 
   0  -2  13      244.56      246.51      9.25 o 
   1  -2  13       41.09       34.92      7.28 o 
   2  -2  13       50.55       46.73      5.69 o 
   3  -2  13      139.47      155.54     12.60 o 
   4  -2  13      405.60      421.65     38.67 o 
  -8  -1  13        3.14        4.03      6.18 o 
  -7  -1  13      133.08      115.03      6.30 o 
  -6  -1  13        5.65       -0.21      3.08 o 
  -5  -1  13      119.14      112.23      5.74 o 
  -4  -1  13      280.65      321.93     12.71 o 
  -3  -1  13      251.53      253.25      8.34 o 
  -2  -1  13       35.48       39.23     10.64 o 
  -1  -1  13        0.02        0.09      2.60 o 
   0  -1  13        7.59        3.91      2.84 o 
   1  -1  13       64.72       61.67      5.21 o 
   2  -1  13       76.53       60.94      5.76 o 
   3  -1  13        4.33        2.44      3.91 o 
   4  -1  13      134.35      131.21     12.17 o 
  -8   0  13      501.45      602.98     25.79 o 
  -7   0  13        0.91        2.16      5.81 o 
  -6   0  13       16.27       11.95      4.80 o 
  -5   0  13       56.10       66.76      6.54 o 
  -4   0  13        3.05       -0.14      4.67 o 
  -3   0  13        0.01       -4.26     11.30 o 
  -2   0  13        1.65        1.23      5.45 o 
  -1   0  13      174.60      177.88     15.21 o 
   0   0  13      714.96      781.17     37.45 o 
   1   0  13       65.97       82.57     11.51 o 
   2   0  13        4.96        2.53      8.80 o 
   3   0  13      307.96      377.67     18.41 o 
   4   0  13        0.07        6.73     13.47 o 
  -8   1  13       85.92       93.46     13.69 o 
  -7   1  13      190.66      194.34     13.03 o 
  -6   1  13       18.53       19.42      4.38 o 
  -5   1  13      298.89      323.75     16.42 o 
  -4   1  13      377.65      397.32     17.02 o 
  -3   1  13        3.42        8.08      6.95 o 
  -2   1  13       63.98       46.83      6.08 o 
  -1   1  13      465.25      527.03     19.87 o 
   0   1  13        0.32       -0.89      4.13 o 
   1   1  13      103.43      110.06      8.29 o 
   2   1  13      182.54      198.57     12.22 o 
   3   1  13       30.25       26.67      6.26 o 
  -8   2  13       32.14       25.37      6.26 o 
  -7   2  13       38.75       40.77      5.76 o 
  -6   2  13       60.58       69.65      5.52 o 
  -5   2  13       80.77       65.80     13.79 o 
  -4   2  13       42.83       50.33      9.34 o 
  -3   2  13        9.47       10.99      5.54 o 
  -2   2  13       36.71       24.70      4.91 o 
  -1   2  13      245.00      255.85     12.83 o 
   0   2  13        2.27        4.91      4.67 o 
   1   2  13       87.31      105.90      7.86 o 
   2   2  13      136.45      144.57      9.71 o 
   3   2  13       39.62       44.83      6.47 o 
  -8   3  13       75.11       74.48      7.71 o 
  -7   3  13        0.01        3.17      4.90 o 
  -6   3  13      139.70      141.88     13.47 o 
  -5   3  13      889.41     1021.64     31.64 o 
  -4   3  13      152.92      153.86     18.68 o 
  -3   3  13       61.20       66.70      8.91 o 
  -2   3  13      339.23      410.85     17.72 o 
  -1   3  13       14.32        8.83      9.34 o 
   0   3  13       19.22       18.44      5.55 o 
   1   3  13      239.01      266.41     14.39 o 
   2   3  13       47.60       63.09      7.57 o 
   3   3  13      139.02      149.97     10.45 o 
  -7   4  13      378.53      422.01     14.85 o 
  -6   4  13      113.56      127.21      8.04 o 
  -5   4  13       15.05       16.25      5.00 o 
  -4   4  13       40.67       50.43     10.97 o 
  -3   4  13       52.77       44.68      6.12 o 
  -2   4  13      172.03      165.41      9.84 o 
  -1   4  13        7.63        6.28      4.33 o 
   0   4  13       59.51       59.96      7.03 o 
   1   4  13       16.27       11.94      6.33 o 
   2   4  13       13.82       17.58      7.06 o 
  -6   5  13       87.00       78.43      9.88 o 
  -5   5  13      624.42      703.87     25.26 o 
  -4   5  13      147.36      161.15     15.53 o 
  -3   5  13      405.10      465.67     18.12 o 
  -2   5  13        0.39       -1.60      4.30 o 
  -1   5  13      102.52       96.50     14.77 o 
   0   5  13        0.20       -1.09      4.57 o 
   1   5  13       36.76       32.68      6.68 o 
  -5   6  13      147.68      180.16     23.90 o 
  -4   6  13      113.19      116.40     11.08 o 
  -3   6  13      312.12      340.90     14.18 o 
  -2   6  13       22.86       18.49      4.38 o 
  -1   6  13      124.57      137.68      8.74 o 
   0   6  13        4.37       11.95      6.30 o 
  -4  -5  14       46.87       47.57      9.02 o 
  -3  -5  14        2.48       -0.02      4.13 o 
  -2  -5  14       86.82       75.57     12.06 o 
  -1  -5  14       32.97       34.97      4.80 o 
  -5  -4  14      176.61      165.23      8.39 o 
  -4  -4  14      154.67      145.48     22.38 o 
  -3  -4  14      101.33       97.50     10.43 o 
  -2  -4  14       46.97       42.97      5.36 o 
  -1  -4  14       68.76       63.54      7.39 o 
   0  -4  14      152.10      160.33     12.38 o 
  -6  -3  14        0.36       -3.67      3.67 o 
  -5  -3  14       92.46       91.97      6.24 o 
  -4  -3  14       58.62       48.50      6.30 o 
  -3  -3  14       91.57       90.84      7.17 o 
  -2  -3  14       72.90       64.76     13.03 o 
  -1  -3  14       35.28       23.84      4.13 o 
   0  -3  14        1.09        6.56      4.18 o 
   1  -3  14        0.07        4.85      4.70 o 
  -6  -2  14      254.47      309.51     19.43 o 
  -5  -2  14       11.63       14.88      4.27 o 
  -4  -2  14      130.41      133.69      6.74 o 
  -3  -2  14       52.29       55.97      5.27 o 
  -2  -2  14       19.29       15.88      4.62 o 
  -1  -2  14      167.06      164.75     16.08 o 
   0  -2  14       77.07       66.39      4.84 o 
   1  -2  14       35.14       36.74      4.88 o 
  -7  -1  14       45.15       47.27      8.45 o 
  -6  -1  14       15.65       24.90      8.75 o 
  -5  -1  14      141.21      144.12     24.76 o 
  -4  -1  14      113.51      115.29     10.59 o 
  -3  -1  14      136.06      128.24     12.93 o 
  -2  -1  14      170.59      169.45     14.55 o 
  -1  -1  14       73.54       76.09      9.70 o 
   0  -1  14        0.89       -2.54      5.72 o 
   1  -1  14       53.67       61.92      8.03 o 
   2  -1  14       21.70       18.58      7.11 o 
  -7   0  14      225.10      240.95     17.43 o 
  -6   0  14        9.85        1.63      6.87 o 
  -5   0  14       59.20       52.67      8.74 o 
  -4   0  14       11.60       11.13      5.35 o 
  -3   0  14      182.20      203.74     15.28 o 
  -2   0  14        2.83        8.46      7.04 o 
  -1   0  14      189.17      190.31     14.13 o 
   0   0  14       16.64        9.99      5.43 o 
   1   0  14       95.84      116.83     16.40 o 
   2   0  14      110.13      126.00     17.16 o 
  -6   1  14       48.95       60.46      8.35 o 
  -5   1  14       57.56       58.91      9.28 o 
  -4   1  14       19.42       21.83      8.10 o 
  -3   1  14       81.96       89.28      9.07 o 
  -2   1  14      180.74      192.33     13.69 o 
  -1   1  14       16.64       10.21      5.32 o 
   0   1  14        5.53        8.31      5.30 o 
   1   1  14      130.98      133.56     10.57 o 
  -6   2  14       33.81       27.98      8.80 o 
  -5   2  14       84.61       79.10      8.25 o 
  -4   2  14       40.65       35.87      6.87 o 
  -3   2  14       10.66        5.92      5.72 o 
  -2   2  14       27.11       22.52      5.59 o 
  -1   2  14        0.39        5.29      5.00 o 
   0   2  14       78.14       91.16      8.19 o 
   1   2  14      171.19      189.56     12.04 o 
  -5   3  14       38.09       30.62      6.73 o 
  -4   3  14        9.32        5.00      5.27 o 
  -3   3  14      106.51      115.41      8.72 o 
  -2   3  14        8.94       12.89      7.71 o 
  -1   3  14      161.34      172.63     11.85 o 
   0   3  14        9.43       16.30      6.99 o 
  -4   4  14      100.32      108.37      8.80 o 
  -3   4  14       10.38       12.70      7.71 o 
  -2   4  14       10.00       10.04      5.37 o 
  -1   4  14      100.48       94.78     11.62 o 
                                                 
